# Supplementary material for: Work addiction risk, stress and well-being at work: testing the mediating role of sleep quality
Source: Front Public Health. 2024 Jun 20;12:1352646. doi: 10.3389/fpubh.2024.1352646 (PMC11222407; doi:10.3389/fpubh.2024.1352646)
Supplement: Supplementary file 1 [file Data_Sheet_1.xlsx]

## Sheet: CHU1
		Borne -	Borne +	?	Réponse	new_name
QCM 1 (A faire Une fois)
CHU10	Precisez votre sexe				H/F
CHU20	Combien mesurez vous ?				M/CM
CHU21	Combien pesez vous ?				Kg
CHU30	Quel âge avez vous ?				Année
CHU40	Quelle est votre catégorie socio-professionnelle ?				1. Agriculteur,exploitant 2. Artisans commercant, chef d'entreprise. 3. Cadres et professions intellectuelles supérieures 4.Professions intermédiaires 5.Employés 6.Ouvrier 7. Retraité 8.Sans activité profesionelle
CHU50	Type d'horaires de travail				1.Fixe 2.Posté 3.Fixe avec garde/astreinte	work_schedule
OPTION	IF CHU50 = "Fixe"
CHU51	Quand se déroule votre travail fixe ?				1.JOUR 2.NUIT
OPTION	IF CHU50="Posté"
CHU52	De quel type est votre travail posté ?				1. 3X8 2. 2X8 3. 2x12
OPTION	IF CHU50="Fixe avec garde/astreinte"
CHU53	Quel est votre nombre de garde/astreinte par mois ?				Nombre
CHU60	Combien d'heure travaillez vous par semaine ?				Nombre
CHU70	Depuis combien d'année êtes vous en entreprises ?				Nombre
CHU80	Quel est votre niveau d'étude				1.Aucun 2. BAC 3. BAC+2 4. BAC+3 5. BAC+5 et plus
CHU90	Quelle est votre situation de famille				1.Célibataire 2.Concubinage 3. Marié 4.Veuf(ve)
CHU 100	Combien avez vous d'enfants				Nombre
CHU 110	Acutellement vous êtes ?				1. Actif 2. Retraité 3. Chomeur
CHU 111	Depuis combien de temps a vez-ous cessé votre activité professionnelle ?

## Sheet: CHU2
	RECHERCHE 1 (à faire 2 fois)	Borne -	Borne +	?
CHU200	Que pensez vous de votre activité physique				EVA
CHU210	En moyenne, quelle quantité d'activité physique de faible intensité pratiquez vous par semaine ?			Marche, yoga, golf petanque, jardinage…	H/Min
CHU220	Combien mesurez vous ?			Randonnée, danse, tennis, ski, velo d'appartement...	H/Min
CHU230	Quelle quantité d'activité physique de forte intensité pratiquez vous par semaine			Jogging, foot, hand, rugby, aviron, cyclisme …	H/Min
CHU240	Combien de fois par an interrompez vous toute activité physique pendant une période de plus de 2 mois				2>11
	If Q5>0
CHU241	Quelle est la durée maximale de cette interruption				2>11
CHU250	Pendant une journée type de travail, combien de temps restez vous assis ?				H/Min
CHU260	Que pensez vous de votre sommeil ?				EVA
CHU270	En moyenne, combien de temps dormez vous par nuit ?				H/Min
CHU280	Quel est votre niveau de stress au travail ?	Très fort	très élevé
CHU290	Quel est votre niveau de stress à la maison ?	Très fort	très élevé
CHU300	Quel est votre niveau de bien être ?	Très faible	très fort
DEM10	Evaluez votre charge de travail			Il s'agit de votre ressenti sur la demande psychologique qu'exige votre travail	Charge de travail
DEM11	Mon travail me demande de travailler très vite				EVA 1-4*
DEM12	On me demande d’effectuer une quantité de travail excessive				EVA 1-4*
DEM13	Je dispose du temps pour exécuter correctement mon travail				EVA 1-4*
DEM14	Je reçois des ordres contradictoires de la part d’autres personnes				EVA 1-4*
DEM15	Mon travail demande de longues périodes de concentration intense				EVA 1-4*
DEM16	Mon travail me demande de travailler intensément				EVA 1-4*
DEM17	Mes tâches sont souvent interrompues avant d’être achevées, nécessitant de les reprendre plus tard				EVA 1-4*
DEM18	Mon travail est très souvent mouvementé				EVA 1-4*
DEM19	Attendre le travail de collègues ou d’autres départements ralentit souvent mon propre travail				EVA 1-4*
LAT10	Evaluez l'autonomie dont vous disposez dans l'execution de votre travail			Il s'agit de la capcité que vous avez à prendre des décisions sur le déroulement de vos taches quotidiennes	Autonomie
LAT11	Mon travail me permet de prendre souvent des décisions moi-même				EVA 1-4*
LAT12	Dans ma tâche, j’ai très peu de libertés pour décider comment je fais mon travail				EVA 1-4*
LAT13	J’ai la possibilité d’influencer le déroulement de mon travail				EVA 1-4*
LAT14	Dans mon travail, j’effectue des tâches répétitives				EVA 1-4*
LAT15	Mon travail demande un niveau élevé de compétence				EVA 1-4*
LAT16	Dans mon travail, j’ai des activités variées				EVA 1-4*
LAT17	Dans mon travail, je dois apprendre des choses nouvelles				EVA 1-4*
LAT18	Mon travail me demande d’être créatif				EVA 1-4*
LAT19	J’ai l’occasion de développer mes compétences professionnelles				EVA 1-4*
SOUT10	Vous sentez vous soutenu(e) par votre entourage professionnel ?				EVA 1-4*
SOUT11	Mon supérieur se sent concerné par le bien-être de ses subordonnés				EVA 1-4*
SOUT12	Mon supérieur prête attention à ce que je dis				EVA 1-4*
SOUT13	Mon supérieur m’aide à mener ma tache à bien				EVA 1-4*
SOUT14	Mon supérieur réussit facilement à faire collaborer ses subordonnés				EVA 1-4*
SOUT15	Les collègues avec qui je travaille sont des gens professionnellement compétents				EVA 1-4*
SOUT16	Les collègues avec qui je travaille me manifestent de l’intérêt				EVA 1-4*
SOUT17	Les collègues avec qui je travaille sont amicaux				EVA 1-4*
SOUT18	Les collègues avec qui je travaille m’aident à mener les tâches à bien				EVA 1-4*
BOD 1	Ajouter le body part (TMS)

## Sheet: CHU3
	RECHERCHE 2 (à faire 2 fois)	Borne -	Borne +
HADD10	Quel est votre niveau de moral ?			EVA
HADD11	J'ai toujours autant de plaisir à faire les choses qui me plaisent	Oui toujours/le plus souventg/de plus en plus rarement/tout est difficile
HADD12	Je me sens ralenti	Pratiquement tout le temps/très souvent/quelquefois/pas du tout
HADD13	J'ai perdu l'intérêt pour mon apparance	Totalement/je n'y fais pas attention/je n'y fais plus assez attention/j'y fais attention comme d'habitude
HADD14	J'envisage l'avenir avec optimisme	comme d'habitude/ plutôt moins qu'avant/beaucoup moins qu'avant/pas du tout
HADD15	Je sais rire et voir le bon coté des choses	toujours autant/plutôt moins/nettement moins/pas du tout
HADD16	Je me sens heureux	jamais/pas souvent/quelquefois/la plupart du temps
HADD17	Je m'interresse a la lecture d'un bon livre, film, reportage…	souvent/assez souvent/rarement/pratiquement jamais
HADA10	Quel est votre niveau d'anxiété ?			EVA
HADA11	Je me sens tendu, énervé	La plupart du temps/souvent/de temps en temps/Jamais
HADA12	J'éprouve des sensations d'angoisse, sentiment de boule dans la george oude nœud dans l'estomac	Très souvent/assez souvent/parfois/jamais
HADA13	J'ai la bougeote et je n'arrive pas à tenir en place	Oui, c'est tpout à fait le cas/plutôt moins qu'avant/beaucoup moins qu'avant/pas du tout
HADA14	j'ai une sensation de peur, comme si quelque chose d'horrible allait m'arriver	Oui nettement/oui mais ce n'est pas trop grave/un peu mais cela ne m'importe pas/pas du tout
HADA15	Je me fais souvent du souci	très souvent/assez souvent/occasionellement/très occasionellement
HADA16	Je peux rester trtanquillement assis à ne rien faire et me sentir détendu	jamis/pas souvent/quelquefois/la plupart du temps
HADA17	j'éprouve des sensations soudaines de panique	très souvent/assez souvent/rarement/jamais
INT 1	comment se réparti votre utilisation d'internet	Loisir	travail	EVA 0-100	couleur neutre
egal CIUS
INT 10	Trouvez vous difficile de vous deconnecter d'internet lorsque vous êtes en ligne	Jamais (0)	très souvent (4)	EVA 0-4 crantée	couleur neutre
INT 11	Est ce que vous continuez d'utiliser internet malgrès votre intention d'arreter	Jamais (0)	très souvent (4)	EVA 0-4 crantée	couleur neutre
INT 12	Est ce que votre entourage vous dit que vous devriez passer moins de temps sur internet	Jamais (0)	très souvent (4)	EVA 0-4 crantée	couleur neutre
INT 13	Est ce que vous préferer alleer sur le web plutôt que de passer du temps avec votre entourage	Jamais (0)	très souvent (4)	EVA 0-4 crantée	couleur neutre
INT 14	Manquez vous de sommeil à cause du temps que vous passez en ligne	Jamais (0)	très souvent (4)	EVA 0-4 crantée	couleur neutre
INT 15	Est ce que vous pensez au web même lorsque vous n'êtes pas connecté	Jamais (0)	très souvent (4)	EVA 0-4 crantée	couleur neutre
INT 16	Etes vous impatient de pouvoir vous connecter à internet	Jamais (0)	très souvent (4)	EVA 0-4 crantée	couleur neutre
INT 17	Pensez vous que vous devriez passer moins de temps sur le net	Jamais (0)	très souvent (4)	EVA 0-4 crantée	couleur neutre
INT 18	Avez vous réussi à limiter le temps que vous passez en ligne	Jamais (0)	très souvent (4)	EVA 0-4 crantée	couleur neutre
INT 19	Est ce que vous vous precipitez afin de pouvoir vous connecter	Jamais (0)	très souvent (4)	EVA 0-4 crantée	couleur neutre
WRK 10	Je préfère faire moi-même la majorité des choses plutôt que demander de l’aide	1=Pas du tout vrai/2=peu souvent vrai/3=souvent vrai/4=toujours vrai
WRK 11	Je deviens très impatient quand je dois attendre quelqu’un ou quand quelque chose prend beaucoup de temps	1=Pas du tout vrai/2=peu souvent vrai/3=souvent vrai/4=toujours vrai
WRK 12	Je semble être en course contre la montre	1=Pas du tout vrai/2=peu souvent vrai/3=souvent vrai/4=toujours vrai
WRK 13	Je deviens irrité quand on m’interrompt alors que je suis en plein travail	1=Pas du tout vrai/2=peu souvent vrai/3=souvent vrai/4=toujours vrai
WRK 14	Je reste toujours occupé et garde plusieurs activités en cours	1=Pas du tout vrai/2=peu souvent vrai/3=souvent vrai/4=toujours vrai
WRK 15	Je me retrouve en train de faire 2 ou 3 choses en même temps, comme déjeuner, écrire un mémo et parler au téléphone	1=Pas du tout vrai/2=peu souvent vrai/3=souvent vrai/4=toujours vrai
WRK 16	Je m’engage sur plus que je ne peux supporter	1=Pas du tout vrai/2=peu souvent vrai/3=souvent vrai/4=toujours vrai
WRK 17	Je me sens coupable quand je ne travaille pas	1=Pas du tout vrai/2=peu souvent vrai/3=souvent vrai/4=toujours vrai
WRK 18	Il est important que je voie les résultats concrets de ce que je fais	1=Pas du tout vrai/2=peu souvent vrai/3=souvent vrai/4=toujours vrai
WRK 19	Je suis plus intéressé par le résultat final de mon travail que par le processus	1=Pas du tout vrai/2=peu souvent vrai/3=souvent vrai/4=toujours vrai
WRK 20	Les choses semblent ne jamais bouger aussi rapidement ou se réaliser avant autant de rapidité pour moi	1=Pas du tout vrai/2=peu souvent vrai/3=souvent vrai/4=toujours vrai
WRK 21	Je perds mon calme quand les choses ne se déroulent pas comme je le souhaite ou ne donnent pas les résultats qui me conviennent	1=Pas du tout vrai/2=peu souvent vrai/3=souvent vrai/4=toujours vrai
WRK 22	Je me pose toujours la même question, sans le réaliser et après avoir déjà reçu la réponse	1=Pas du tout vrai/2=peu souvent vrai/3=souvent vrai/4=toujours vrai
WRK 23	Je passe beaucoup de temps pour planifier mentalement et penser aux évènements futurs tout en ignorant le ici et le maintenant	1=Pas du tout vrai/2=peu souvent vrai/3=souvent vrai/4=toujours vrai
WRK 24	Je me retrouve toujours en train de travailler après que mes collègues aient tout arrêter	1=Pas du tout vrai/2=peu souvent vrai/3=souvent vrai/4=toujours vrai
WRK 25	Je m’énerve quand les personnes ne rejoignent pas mes standards de perfection	1=Pas du tout vrai/2=peu souvent vrai/3=souvent vrai/4=toujours vrai
WRK 26	Je m’énerve quand je suis dans des situations ou je ne peux pas contrôler	1=Pas du tout vrai/2=peu souvent vrai/3=souvent vrai/4=toujours vrai
WRK 27	Je tends a me mettre sous pression avec des échéanciers personnels lorsque je travaille	1=Pas du tout vrai/2=peu souvent vrai/3=souvent vrai/4=toujours vrai
WRK 28	C’est dur pour moi de me relaxer quand je ne travaille pas	1=Pas du tout vrai/2=peu souvent vrai/3=souvent vrai/4=toujours vrai
WRK 29	Je passe beaucoup plus de temps à travailler qu’avec des amis, dans des passe-temps ou des activités de loisirs	1=Pas du tout vrai/2=peu souvent vrai/3=souvent vrai/4=toujours vrai
WRK 30	Je me lance dans des projets pour prendre une avance afin de finaliser les étapes	1=Pas du tout vrai/2=peu souvent vrai/3=souvent vrai/4=toujours vrai
WRK 31	Je me fâche de moi-même si je fais une petite erreur	1=Pas du tout vrai/2=peu souvent vrai/3=souvent vrai/4=toujours vrai
WRK 32	Je mets plus d’idées, de temps, d’énergie dans mon travail que je ne m’investis dans mes relations avec mon conjoint et ma famille	1=Pas du tout vrai/2=peu souvent vrai/3=souvent vrai/4=toujours vrai
WRK 33	J’oubli, ignore ou minimise d’importantes occasions familiales comme les anniversaires, les réunions, les vacances	1=Pas du tout vrai/2=peu souvent vrai/3=souvent vrai/4=toujours vrai
WRK 34	Je prends décisions importantes avant d’avoir tous les faits et d’avoir la chance d’y penser de façon approfondie	1=Pas du tout vrai/2=peu souvent vrai/3=souvent vrai/4=toujours vrai
ADDI 10	Combien fumez-vous de cigarettes par jour	0	30	EVA	couleur neutre
ADDI 11	Combien de verre d'alcool buvez vous par jour ?	0	8	EVA crantée	couleur neutre
ADDI 12	Si vous consommez du canabis, combien de fois en consommez vous par mois ?	0	30	EVA	couleur neutre
