# Supplementary material for: Work addiction risk, stress and well-being at work: testing the mediating role of sleep quality
Source: Front Public Health. 2024 Jun 20;12:1352646. doi: 10.3389/fpubh.2024.1352646 (PMC11222407; doi:10.3389/fpubh.2024.1352646)
Supplement: Supplementary file 2 [file Data_Sheet_2.xlsx]

## Sheet: Analyzed data_2024
id	time_date	time_chu1	time_chu2	date_qcm_chu_1	sex	age	height	weight	bmi	occupation_num	occupation_nom	work_schedule	work_schedule_nom	fixed_work	shiftwork	number_nightshift_month	working_hour	seniority_in_the_company	education	education_nom	family_situation_num	family_situation_nom	number_of_children	activeemployee_retired_unemploye	var26	ending_work_years	date_qcm_chu_2	qcm_chu_2	vas_physical_activity	physical_activity_index	methour_per_week	low_activity_min_per_week	medium_intensity_min_per_week	high_activity_min_per_week	nb_of_interruptions_of_physical	number_of_months_without_physica	sitting_minutes_per_day	Sleep_Quality	sleep_minutes_per_night	Stress_at_work	Stress_at_home	Wellbeing	vas_workload	karasek_demand_q10	karasek_demand_q11	karasek_demand_q12	karasek_demand_q13	karasek_demand_q14	karasek_demand_q15
101						#NULL!	#NULL!	#NULL!	#NULL!	#NULL!		#NULL!		#NULL!		#NULL!	#NULL!	#NULL!	#NULL!		#NULL!		#NULL!	#NULL!		#NULL!		#NULL!	#NULL!	#NULL!	#NULL!	#NULL!	#NULL!	#NULL!	#NULL!	#NULL!	#NULL!	#NULL!	#NULL!	#NULL!	#NULL!	#NULL!	#NULL!	#NULL!	#NULL!	#NULL!	#NULL!	#NULL!	#NULL!
112						#NULL!	#NULL!	#NULL!	#NULL!	#NULL!		#NULL!		#NULL!		#NULL!	#NULL!	#NULL!	#NULL!		#NULL!		#NULL!	#NULL!		#NULL!	02/03/2016	50	64	381	52	240	180	60	2	2	240	97	420	21	63	94	25	2	2	2	3	3	2
113	01/03/2016	19h39	19h39	01/03/2016	M	27	180	70	21.6	5	employees	1	fixed	1	0	0	35	2	5	BAC+5 et plus	2	concubinage	0	3	unemployed	0	01/03/2016	50	50	375	42	420	60	30	0	#NULL!	270	76	420	50	66	69	50	3	3	3	3	3	3
123	10/04/2016	23h50	23h50	10/04/2016	F	26	169	76	26.6	3	seniors_managers_intellectual_profession	1	fixed	1	0	5	39	1	5	BAC+5 et plus	2	concubinage	0	1	active employee	0	10/04/2016	50	23	174	26	90	60	60	2	5	240	81	420	25	7	75	73	4	3	2	2	3	3
124	24/02/2016	19h21	19h21	24/02/2016	F	39	174	84	27.7	6	workers	1	fixed	1	0	0	39	4	2	BAC	3	maried	2	1	active employee	0	24/02/2016	50	0	#NULL!	#NULL!	0	0	0	0	0	35	10	390	70	7	7	10	2	1	1	2	2	2
129						#NULL!	#NULL!	#NULL!	#NULL!	#NULL!		#NULL!		#NULL!		#NULL!	#NULL!	#NULL!	#NULL!		#NULL!		#NULL!	#NULL!		#NULL!	09/03/2016	50	65	195	28	120	60	60	1	3	420	88	540	72	72	50	29	3	2	2	3	2	2
130	05/04/2016	19h23	19h23	05/04/2016	M	33	178	66	20.8	4	intermediaries_professions	1	fixed	1	0	0	40	10	4	BAC+3	2	concubinage	2	1	active employee	0	05/04/2016	50	13	472	48.2	600	60	1	3	6	240	0	360	53	50	7	92	3	3	3	3	3	3
140	23/02/2016	15h33	15h33			#NULL!	#NULL!	#NULL!	#NULL!	#NULL!		#NULL!		#NULL!		#NULL!	#NULL!	#NULL!	#NULL!		#NULL!		#NULL!	#NULL!		#NULL!	02/03/2016	50	82	268.5	46	60	90	150	0	0	420	50	450	50	50	81	78	3	4	2	3	4	3
143	11/03/2016	7h56	7h56	11/03/2016	M	59	183	81	24.2	3	seniors_managers_intellectual_profession	1	fixed	1	0	0	45	39	2	BAC	3	maried	4	1	active employee	0	11/03/2016	50	93	2040	276	1200	1200	180	0	0	480	83	420	86	92	49	100	3	3	4	2	1	4
151	26/02/2016	9h16	9h16	26/02/2016	F	38	160	53	20.7	5	employees	1	fixed	1	0	0	37	12	4	BAC+3	3	maried	2	1	active employee	0	26/02/2016	50	66	399	60	180	180	120	0	0	360	89	420	50	22	78	69	3	3	3	4	1	3
152	29/02/2016	19h14	19h14	29/02/2016	F	60	164	70	26	5	employees	2	shiftwork	0	2. 2X8	0	35	10	3	BAC+2	3	maried	2	1	active employee	0	29/02/2016	50	38	465	60	300	300	0	0	0	60	56	420	62	38	63	66	3	3	2	3	1	2
153						#NULL!	#NULL!	#NULL!	#NULL!	#NULL!		#NULL!		#NULL!		#NULL!	#NULL!	#NULL!	#NULL!		#NULL!		#NULL!	#NULL!		#NULL!	03/03/2016	50	17	160.5	20	120	90	0	0	0	360	31	540	66	30	50	61	2	3	3	2	1	3
154	24/02/2016	8h03	8h03	24/02/2016	M	59	183	100	29.9	3	seniors_managers_intellectual_profession	1	fixed	1	0	0	45	36	4	BAC+3	3	maried	3	1	active employee	0	24/02/2016	50	50	525	72	300	300	60	0	0	360	50	360	59	22	84	50	1	1	2	2	2	1
160						#NULL!	#NULL!	#NULL!	#NULL!	#NULL!		#NULL!		#NULL!		#NULL!	#NULL!	#NULL!	#NULL!		#NULL!		#NULL!	#NULL!		#NULL!	10/03/2016	50	25	1536	184	1380	600	60	0	0	240	37	480	86	50	73	93	4	3	4	1	3	3
166						#NULL!	#NULL!	#NULL!	#NULL!	#NULL!		#NULL!		#NULL!		#NULL!	#NULL!	#NULL!	#NULL!		#NULL!		#NULL!	#NULL!		#NULL!	11/03/2016	50	21	120	24	0	0	120	1	3	600	17	300	80	65	50	75	3	4	3	1	2	3
173	01/03/2016	20h16	20h16	01/03/2016	M	26	185	78	22.8	3	seniors_managers_intellectual_profession	1	fixed	1	0	0	40	2	5	BAC+5 et plus	1	single	0	1	active employee	0	01/03/2016	50	100	435	76	120	60	300	0	0	360	50	450	67	55	65	71	2	3	1	3	1	3
175	01/03/2016	9h39	9h39	01/03/2016	F	35	170	54	18.7	3	seniors_managers_intellectual_profession	1	fixed	1	0	0	39	6	5	BAC+5 et plus	3	maried	3	1	active employee	0	01/03/2016	50	35	151.5	16	180	30	0	0	0	420	70	480	52	64	63	62	2	3	1	3	1	3
180	28/03/2016	9h55	9h55	28/03/2016	F	55	154	67	28.3	4	intermediaries_professions	3	nightshift	0	0	2	44	9	5	BAC+5 et plus	3	maried	2	1	active employee	0	28/03/2016	50	10	42	4	60	0	0	0	0	120	24	360	14	20	16	89	4	4	4	1	1	4
181						#NULL!	#NULL!	#NULL!	#NULL!	#NULL!		#NULL!		#NULL!		#NULL!	#NULL!	#NULL!	#NULL!		#NULL!		#NULL!	#NULL!		#NULL!	07/04/2016	50	23	93	12	60	60	0	1	1	240	19	420	83	29	76	86	3	3	3	3	2	3
189	17/03/2016	22h25	22h25	17/03/2016	F	31	158	53	21.2	3	seniors_managers_intellectual_profession	1	fixed	1	0	0	30	3	5	BAC+5 et plus	3	maried	0	1	active employee	0	17/03/2016	50	83	486	62	420	120	90	0	0	120	89	510	67	15	75	50	3	3	2	4	1	3
220	10/03/2016	9h19	9h19	10/03/2016	F	23	175	72	23.5	8	inactive_employement	1	fixed	1	0	0	35	1	5	BAC+5 et plus	1	single	0	1	active employee	0	10/03/2016	50	68	119.5	14	120	30	10	1	2	300	84	420	0	0	82	28	1	3	1	4	1	4
226	11/03/2016	8h57	8h57	11/03/2016	F	23	#NULL!	59	#NULL!	4	intermediaries_professions	1	fixed	1	0	0	39	2	4	BAC+3	1	single	0	1	active employee	0	11/03/2016	50	0	72.25	7.7	90	5	5	4	2	360	18	360	90	72	24	89	3	3	3	3	3	3
227	25/04/2016	16h50	16h50	25/04/2016	F	34	166	84	30.5	5	employees	2	shiftwork	0	2. 2X8	0	40	6	4	BAC+3	1	single	1	1	active employee	0	25/04/2016	50	27	180	25	120	60	45	1	3	420	55	360	26	5	67	50	2	1	1	3	3	2
228	11/04/2016	15h53	15h53	11/04/2016	F	40	164	55	20.4	5	employees	1	fixed	1	0	0	38	8	3	BAC+2	1	single	0	1	active employee	0	11/04/2016	50	80	264	44	60	120	120	0	0	480	30	420	64	21	50	83	2	3	3	3	3	3
229	10/03/2016	19h06	19h06	10/03/2016	F	49	154	89	37.5	5	employees	1	fixed	1	0	0	38	23	1	Aucun	1	single	1	1	active employee	0	10/03/2016	50	25	261	28	300	60	0	0	0	300	40	420	32	37	34	54	2	2	3	3	3	2
232						#NULL!	#NULL!	#NULL!	#NULL!	#NULL!		#NULL!		#NULL!		#NULL!	#NULL!	#NULL!	#NULL!		#NULL!		#NULL!	#NULL!		#NULL!	13/04/2016	50	22	516	68	420	120	120	1	3	420	77	420	83	69	61	100	3	4	3	1	3	4
238	21/03/2016	10h49	10h49	21/03/2016	F	54	160	54	21.1	5	employees	1	fixed	1	0	0	37	5	3	BAC+2	3	maried	2	1	active employee	0	21/03/2016	50	34	135	16	120	60	0	0	0	360	31	420	67	43	54	92	3	2	3	3	3	3
243	10/03/2016	12h48	12h48			#NULL!	#NULL!	#NULL!	#NULL!	#NULL!		#NULL!		#NULL!		#NULL!	#NULL!	#NULL!	#NULL!		#NULL!		#NULL!	#NULL!		#NULL!	07/04/2016	50	0	82	12	30	60	10	3	3	480	14	360	68	84	26	31	2	3	2	3	2	4
248	11/04/2016	9h14	9h14			#NULL!	#NULL!	#NULL!	#NULL!	#NULL!		#NULL!		#NULL!		#NULL!	#NULL!	#NULL!	#NULL!		#NULL!		#NULL!	#NULL!		#NULL!	11/04/2016	50	42	93	12	60	60	0	0	0	120	60	480	16	0	65	75	3	3	3	3	2	3
271	09/04/2016	11h02	11h02	09/04/2016	M	40	175	69	22.5	3	seniors_managers_intellectual_profession	1	fixed	1	0	0	40	10	5	BAC+5 et plus	3	maried	2	1	active employee	0	09/04/2016	50	51	762	104	480	360	120	0	0	420	39	390	68	44	59	62	2	4	3	3	3	4
272	09/03/2016	16h41	16h41	09/03/2016	M	36	178	85	26.8	5	employees	1	fixed	1	0	0	38	14	5	BAC+5 et plus	2	concubinage	2	1	active employee	0	09/03/2016	50	19	42	4	60	0	0	0	0	450	35	360	51	61	55	62	3	3	2	3	1	4
297	09/03/2016	16h47	16h47	09/03/2016	M	38	180	80	24.7	3	seniors_managers_intellectual_profession	1	fixed	1	0	0	50	9	5	BAC+5 et plus	3	maried	0	1	active employee	0	09/03/2016	50	50	456	56	420	120	60	3	4	360	75	420	29	0	77	84	4	2	3	2	3	3
301	09/04/2016	11h48	11h48	09/04/2016	F	62	163	67	25.2	7	pensioner	3	nightshift	0	0	1	63	34	5	BAC+5 et plus	3	maried	1	2	retired	#NULL!	09/04/2016	50	63	237	32	180	60	60	0	0	360	20	360	84	23	15	85	3	3	3	3	1	3
305	09/03/2016	16h40	16h40	09/03/2016	M	41	185	83	24.3	3	seniors_managers_intellectual_profession	3	nightshift	0	0	5	65	8	5	BAC+5 et plus	3	maried	3	1	active employee	0	09/03/2016	50	5	67.5	8	60	30	0	0	0	360	51	480	70	43	63	86	4	3	4	1	3	3
314						#NULL!	#NULL!	#NULL!	#NULL!	#NULL!		#NULL!		#NULL!		#NULL!	#NULL!	#NULL!	#NULL!		#NULL!		#NULL!	#NULL!		#NULL!	24/03/2016	50	50	318	46	180	120	90	1	2	420	2	300	37	8	71	79	3	3	3	2	3	3
317	09/03/2016	17h02	17h02	09/03/2016	F	29	164	51	19	5	employees	1	fixed	1	0	0	37	0	3	BAC+2	1	single	0	1	active employee	0	09/03/2016	50	41	375	64	60	180	180	1	3	360	100	420	10	0	100	50	2	3	3	4	3	4
322	12/04/2016	15h26	15h26	12/04/2016	M	26	172	64	21.6	3	seniors_managers_intellectual_profession	1	fixed	1	0	0	45	3	5	BAC+5 et plus	2	concubinage	0	1	active employee	0	12/04/2016	50	42	232.5	30	210	30	60	1	1	420	28	510	64	30	82	88	2	3	1	3	1	4
332	11/03/2016	18h01	18h01	11/03/2016	F	55	160	56	21.9	3	seniors_managers_intellectual_profession	1	fixed	1	0	0	72	18	5	BAC+5 et plus	1	single	2	1	active employee	0	11/03/2016	50	23	264	44	120	0	180	0	0	480	94	450	51	0	100	100	4	4	4	2	1	4
337	09/03/2016	18h22	18h22	09/03/2016	M	27	179	72	22.5	5	employees	1	fixed	1	0	0	48	3	5	BAC+5 et plus	2	concubinage	0	1	active employee	0	09/03/2016	50	30	651	73	720	120	45	0	0	300	83	480	30	13	77	67	2	4	2	3	1	3
340	13/04/2016	14h24	14h24	13/04/2016	F	66	160	55	21.5	3	seniors_managers_intellectual_profession	1	fixed	1	0	0	18	34	5	BAC+5 et plus	1	single	3	2	retired	#NULL!	13/04/2016	50	50	177	20	180	60	0	0	0	300	50	360	55	12	50	73	2	3	2	3	1	3
355	09/03/2016	16h57	16h57	09/03/2016	F	56	165	59	21.7	5	employees	1	fixed	1	0	0	37	15	2	BAC	3	maried	4	1	active employee	0	09/03/2016	50	45	135	16	120	60	0	0	0	300	57	360	67	25	62	83	3	3	3	3	2	3
358	10/03/2016	19h26	19h26	10/03/2016	F	63	152	65	28.1	7	pensioner	1	fixed	1	0	0	#NULL!	41	2	BAC	1	single	3	2	retired	#NULL!	10/03/2016	50	21	94	12.2	60	60	1	0	0	300	62	360	15	8	75	51	2	1	1	4	1	1
359	10/03/2016	1h43	1h43	10/03/2016	M	34	187	81	23.2	3	seniors_managers_intellectual_profession	3	nightshift	0	0	6	60	9	5	BAC+5 et plus	3	maried	1	1	active employee	0	10/03/2016	50	86	315	52	120	60	180	0	0	120	79	420	82	18	80	50	2	1	3	2	2	3
371	10/03/2016	14h10	14h10	10/03/2016	F	57	166	58	21	3	seniors_managers_intellectual_profession	1	fixed	1	0	0	17	4	5	BAC+5 et plus	2	concubinage	0	1	active employee	0	10/03/2016	50	64	273	37	180	120	45	0	0	360	7	360	0	0	0	0	1	1	1	4	1	1
372	10/04/2016	18h00	18h00	10/04/2016	F	30	175	72	23.5	3	seniors_managers_intellectual_profession	3	nightshift	0	0	7	65	3	5	BAC+5 et plus	2	concubinage	0	1	active employee	0	10/04/2016	50	0	3.5	0.3	5	0	0	11	12	30	31	360	72	23	66	100	3	3	3	2	3	3
374	08/04/2016	17h52	17h52	08/04/2016	M	26	168	76	26.9	4	intermediaries_professions	1	fixed	1	0	0	40	3	5	BAC+5 et plus	1	single	0	1	active employee	0	08/04/2016	50	66	1065	136	900	300	180	0	0	240	62	480	71	50	23	74	2	2	2	3	2	3
388	05/04/2016	17h19	17h19	05/04/2016	M	48	175	71	23.2	3	seniors_managers_intellectual_profession	1	fixed	1	0	0	39	15	5	BAC+5 et plus	3	maried	0	1	active employee	0	05/04/2016	50	50	94	12.2	60	60	1	0	0	390	100	540	80	50	82	79	3	3	3	3	3	3
414	10/03/2016	9h37	9h37	10/03/2016	F	38	165	57	20.9	3	seniors_managers_intellectual_profession	1	fixed	1	0	0	50	11	5	BAC+5 et plus	3	maried	6	1	active employee	0	10/03/2016	50	0	10.5	1	15	0	0	3	12	360	50	480	84	50	36	96	4	4	4	1	2	4
421	26/04/2016	9h27	9h27	26/04/2016	M	42	190	120	33.2	3	seniors_managers_intellectual_profession	3	nightshift	0	0	4	42	4	5	BAC+5 et plus	3	maried	5	3		0	26/04/2016	50	14	852	100	840	240	60	2	1	240	36	360	89	80	32	71	2	2	2	2	2	2
423	10/03/2016	11h38	11h38	10/03/2016	F	45	163	93	35	3	seniors_managers_intellectual_profession	3	nightshift	0	0	8	48	15	5	BAC+5 et plus	3	maried	2	1	active employee	0	10/03/2016	50	50	165	22	120	60	30	2	2	300	52	480	72	55	50	100	3	4	4	2	1	4
435	12/03/2016	19h39	19h39	12/03/2016	M	56	180	81	25	3	seniors_managers_intellectual_profession	3	nightshift	0	0	5	35	13	5	BAC+5 et plus	3	maried	3	1	active employee	0	12/03/2016	50	86	226.5	42	30	30	180	0	0	240	6	420	94	64	21	85	4	4	4	1	4	4
441	15/03/2016	17h35	17h35	15/03/2016	M	68	174	94	31	7	pensioner	1	fixed	1	0	0	70	15	5	BAC+5 et plus	1	single	3	2	retired	#NULL!	15/03/2016	50	31	378	47	300	180	15	0	0	420	69	420	23	26	70	50	2	3	3	1	1	3
452	09/03/2016	16h32	16h32	09/03/2016	M	61	172	63	21.3	3	seniors_managers_intellectual_profession	1	fixed	1	0	0	45	33	5	BAC+5 et plus	2	concubinage	5	1	active employee	0	09/03/2016	50	94	915	128	600	300	240	0	0	420	83	420	6	0	92	85	3	3	2	2	1	3
454	11/03/2016	15h58	15h58	11/03/2016	F	54	157	55	22.3	3	seniors_managers_intellectual_profession	1	fixed	1	0	0	55	21	5	BAC+5 et plus	2	concubinage	0	1	active employee	0	11/03/2016	50	80	627	88	360	300	120	0	0	420	75	420	81	57	27	76	3	3	3	3	2	3
461	12/03/2016	22h51	22h51	12/03/2016	F	31	157	59	23.9	3	seniors_managers_intellectual_profession	1	fixed	1	0	0	39	2	5	BAC+5 et plus	3	maried	1	1	active employee	0	12/03/2016	50	22	93	12	60	60	0	0	0	300	100	450	51	36	78	93	4	3	3	2	2	3
469	09/03/2016	22h34	22h34			#NULL!	#NULL!	#NULL!	#NULL!	#NULL!		#NULL!		#NULL!		#NULL!	#NULL!	#NULL!	#NULL!		#NULL!		#NULL!	#NULL!		#NULL!	09/03/2016	50	10	201	27	120	120	15	0	0	360	50	420	69	21	65	77	2	3	2	3	2	4
471	11/03/2016	12h29	12h29	11/03/2016	F	46	167	60	21.5	3	seniors_managers_intellectual_profession	1	fixed	1	0	0	50	17	5	BAC+5 et plus	4	widower	3	1	active employee	0	11/03/2016	50	74	336	54	150	60	180	0	0	480	100	420	61	50	88	96	4	3	3	3	1	4
481	14/03/2016	9h14	9h14	14/03/2016	M	61	181	92	28.1	3	seniors_managers_intellectual_profession	1	fixed	1	0	0	35	38	5	BAC+5 et plus	3	maried	1	1	active employee	0	14/03/2016	50	65	155	20	120	60	20	5	10	240	100	360	42	36	61	70	3	3	3	3	3	3
520						#NULL!	#NULL!	#NULL!	#NULL!	#NULL!		#NULL!		#NULL!		#NULL!	#NULL!	#NULL!	#NULL!		#NULL!		#NULL!	#NULL!		#NULL!	07/04/2016	50	83	450	68	120	360	60	0	0	420	50	360	29	82	50	50	3	4	3	3	3	3
522	10/03/2016	9h52	9h52	10/03/2016	F	64	155	47	19.6	7	pensioner	1	fixed	1	0	0	27	37	3	BAC+2	3	maried	1	2	retired	9	10/03/2016	50	70	945	112	840	420	0	0	0	60	68	420	70	22	63	91	2	4	2	3	1	3
530	10/03/2016	12h27	12h27	10/03/2016	M	66	173	84	28.1	7	pensioner	1	fixed	1	0	0	21	39	5	BAC+5 et plus	3	maried	1	2	retired	4	10/03/2016	50	100	2193	344	600	1380	600	0	0	300	100	480	0	0	100	77	3	2	2	3	1	1
544	10/03/2016	13h54	13h54	10/03/2016	F	35	163	51	19.2	5	employees	1	fixed	1	0	0	32	3	4	BAC+3	3	maried	2	1	active employee	0	10/03/2016	50	90	348	52	180	120	120	0	0	360	94	450	25	31	98	50	2	2	2	3	1	2
547	10/03/2016	10h07	10h07	10/03/2016	M	32	162	62	23.6	3	seniors_managers_intellectual_profession	1	fixed	1	0	0	38	4	5	BAC+5 et plus	2	concubinage	1	1	active employee	0	10/03/2016	50	93	1992	284	1260	600	600	0	0	240	50	420	50	50	70	61	3	3	3	3	3	3
565	09/03/2016	18h11	18h11	09/03/2016	F	27	171	55	18.8	3	seniors_managers_intellectual_profession	1	fixed	1	0	0	40	4	5	BAC+5 et plus	2	concubinage	0	1	active employee	0	09/03/2016	50	76	276	42	120	120	90	0	0	600	50	420	63	31	71	65	3	3	3	3	3	3
566	10/03/2016	9h18	9h18	10/03/2016	M	48	168	72	25.5	3	seniors_managers_intellectual_profession	1	fixed	1	0	0	44	13	5	BAC+5 et plus	3	maried	2	1	active employee	0	10/03/2016	50	23	603	70	600	180	30	0	0	360	77	390	17	21	50	77	3	3	2	3	3	3
589	09/03/2016	19h39	19h39	09/03/2016	M	34	171	70	23.9	3	seniors_managers_intellectual_profession	3	nightshift	0	0	7	70	6	5	BAC+5 et plus	2	concubinage	2	1	active employee	0	09/03/2016	50	8	50.5	5.3	60	10	0	1	3	120	33	450	85	59	37	94	4	4	4	1	2	4
622	10/03/2016	18h03	18h03	10/03/2016	F	38	174	70	23.1	3	seniors_managers_intellectual_profession	1	fixed	1	0	0	50	16	5	BAC+5 et plus	3	maried	0	1	active employee	0	10/03/2016	50	6	60	6.9	60	20	1	1	1	600	24	360	100	14	72	100	3	4	4	1	2	4
639	18/03/2016	11h06	11h06	18/03/2016	F	33	155	51	21.2	2	artisan_merchant_business_manager	1	fixed	1	0	0	42	7	5	BAC+5 et plus	2	concubinage	1	1	active employee	0	18/03/2016	50	72	423	78	60	60	330	0	0	240	82	450	65	39	59	73	4	3	2	2	1	3
689	10/03/2016	9h15	9h16	10/03/2016	M	35	187	78	22.3	3	seniors_managers_intellectual_profession	3	nightshift	0	0	3	50	3	5	BAC+5 et plus	2	concubinage	2	1	active employee	0	10/03/2016	50	60	297	44	180	60	120	2	2	300	100	450	25	14	84	73	2	3	2	4	1	3
700	14/03/2016	13h53	13h53	14/03/2016	F	48	163	53	19.9	3	seniors_managers_intellectual_profession	1	fixed	1	0	0	35	18	5	BAC+5 et plus	2	concubinage	2	1	active employee	0	14/03/2016	50	82	459	72	120	300	120	0	0	300	60	360	84	39	50	89	2	3	3	3	3	3
705						#NULL!	#NULL!	#NULL!	#NULL!	#NULL!		#NULL!		#NULL!		#NULL!	#NULL!	#NULL!	#NULL!		#NULL!		#NULL!	#NULL!		#NULL!	06/04/2016	50	79	534	76	300	240	120	0	0	240	71	480	15	4	89	73	3	3	3	2	3	4
744	09/03/2016	16h36	16h36	09/03/2016	M	42	171	70	23.9	3	seniors_managers_intellectual_profession	1	fixed	1	0	0	45	18	5	BAC+5 et plus	3	maried	2	1	active employee	0	09/03/2016	50	75	480	74	210	180	180	0	0	240	30	360	63	19	86	81	3	4	2	3	3	4
746	10/03/2016	10h01	10h01	10/03/2016	F	38	176	75	24.2	5	employees	1	fixed	1	0	0	39	4	4	BAC+3	3	maried	3	1	active employee	0	10/03/2016	50	50	186	24	120	120	0	0	0	420	17	360	71	50	39	78	4	3	3	2	1	3
753	16/03/2016	10h57	10h57	16/03/2016	M	34	178	65	20.5	4	intermediaries_professions	1	fixed	1	0	0	40	8	5	BAC+5 et plus	2	concubinage	3	1	active employee	0	16/03/2016	50	37	144	20	60	120	0	6	12	360	64	390	70	58	68	67	3	3	3	2	2	3
757	15/03/2016	16h10	16h10	15/03/2016	F	39	178	65	20.5	3	seniors_managers_intellectual_profession	1	fixed	1	0	0	10	11	5	BAC+5 et plus	3	maried	2	1	active employee	0	15/03/2016	50	65	516	68	360	240	60	0	0	480	28	360	80	69	50	92	3	4	4	1	3	4
759	09/03/2016	22h50	22h50			#NULL!	#NULL!	#NULL!	#NULL!	#NULL!		#NULL!		#NULL!		#NULL!	#NULL!	#NULL!	#NULL!		#NULL!		#NULL!	#NULL!		#NULL!	09/03/2016	50	59	84	8	120	0	0	0	0	120	44	390	62	73	90	100	4	4	4	2	3	4
768	10/03/2016	15h35	15h35	10/03/2016	F	48	160	63	24.6	5	employees	1	fixed	1	0	0	37	16	3	BAC+2	2	concubinage	1	1	active employee	0	10/03/2016	50	36	135	16	120	60	0	0	0	300	78	420	57	61	50	50	1	2	1	3	1	2
770	09/03/2016	16h23	16h23	09/03/2016	M	49	185	89	26	3	seniors_managers_intellectual_profession	1	fixed	1	0	0	50	4	5	BAC+5 et plus	3	maried	6	1	active employee	0	09/03/2016	50	24	67.5	8	60	30	0	4	4	360	50	390	50	28	73	77	3	4	1	3	1	3
787	10/03/2016	22h14	22h14	10/03/2016	M	41	185	100	29.2	3	seniors_managers_intellectual_profession	1	fixed	1	0	0	25	2	5	BAC+5 et plus	1	single	0	1	active employee	0	10/03/2016	50	64	423	56	360	60	120	0	0	270	68	480	90	74	50	91	2	3	3	3	3	3
789	10/03/2016	9h53	9h53			#NULL!	#NULL!	#NULL!	#NULL!	#NULL!		#NULL!		#NULL!		#NULL!	#NULL!	#NULL!	#NULL!		#NULL!		#NULL!	#NULL!		#NULL!	10/03/2016	50	87	645	96	300	300	180	1	3	240	89	480	18	10	50	50	1	1	1	4	1	1
795	10/03/2016	9h29	9h29	10/03/2016	M	32	178	85	26.8	3	seniors_managers_intellectual_profession	3	nightshift	0	0	2	60	2	5	BAC+5 et plus	1	single	0	1	active employee	0	10/03/2016	50	32	603	70	600	180	30	0	0	180	50	420	50	50	50	60	3	3	2	3	3	3
812	09/03/2016	22h16	22h16	09/03/2016	M	29	175	83	27.1	3	seniors_managers_intellectual_profession	1	fixed	1	0	0	42	2	5	BAC+5 et plus	2	concubinage	0	1	active employee	0	09/03/2016	50	83	393	72	60	60	300	0	0	480	91	420	6	6	90	78	3	3	3	3	2	4
850	30/03/2016	15h07	15h07			#NULL!	#NULL!	#NULL!	#NULL!	#NULL!		#NULL!		#NULL!		#NULL!	#NULL!	#NULL!	#NULL!		#NULL!		#NULL!	#NULL!		#NULL!	30/03/2016	50	66	1479	232	180	1380	180	0	0	180	70	420	73	87	63	77	4	3	4	4	2	4
872	09/03/2016	19h49	19h49	09/03/2016	F	31	155	50	20.8	3	seniors_managers_intellectual_profession	1	fixed	1	0	0	45	2	5	BAC+5 et plus	2	concubinage	0	1	active employee	0	09/03/2016	50	81	618	84	420	240	120	0	0	360	25	420	95	64	53	98	3	4	4	2	2	4
920	10/03/2016	16h03	16h03	10/03/2016	F	34	#NULL!	88	#NULL!	4	intermediaries_professions	1	fixed	1	0	0	#NULL!	2	4	BAC+3	3	maried	2	1	active employee	0	10/03/2016	50	58	195	28	120	60	60	0	0	360	61	480	64	41	47	64	2	3	3	2	1	3
979	09/03/2016	17h16	17h16	09/03/2016	M	22	186	80	23.1	3	seniors_managers_intellectual_profession	1	fixed	1	0	0	35	1	3	BAC+2	1	single	0	1	active employee	0	09/03/2016	50	71	237	32	180	60	60	0	0	480	69	480	7	5	60	48	2	3	1	4	1	3
992	11/03/2016	16h06	16h06	11/03/2016	F	48	160	60	23.4	2	artisan_merchant_business_manager	1	fixed	1	0	0	45	1	5	BAC+5 et plus	2	concubinage	1	1	active employee	0	11/03/2016	50	38	237	32	120	180	0	0	0	360	21	480	80	61	33	90	3	4	2	1	3	3
994	09/03/2016	17h22	17h22	09/03/2016	F	42	167	64	22.9	3	seniors_managers_intellectual_profession	1	fixed	1	0	0	40	15	5	BAC+5 et plus	3	maried	1	1	active employee	0	09/03/2016	50	50	93	12	60	60	0	0	0	360	50	480	50	64	50	63	2	4	2	3	2	4
995	09/03/2016	17h24	17h24	09/03/2016	M	49	167	68	24.4	3	seniors_managers_intellectual_profession	1	fixed	1	0	0	45	21	5	BAC+5 et plus	3	maried	0	1	active employee	0	09/03/2016	50	50	171	32	0	60	120	2	3	360	95	510	56	2	50	85	4	4	3	2	1	4
998	09/03/2016	17h37	17h37	09/03/2016	F	35	170	77	26.6	5	employees	1	fixed	1	0	0	35	8	4	BAC+3	3	maried	3	1	active employee	0	09/03/2016	50	83	222	40	60	0	180	0	0	300	96	450	74	78	83	94	2	3	3	3	1	3
1000	11/03/2016	13h36	13h36	11/03/2016	F	43	175	59	19.3	5	employees	1	fixed	1	0	0	35	4	4	BAC+3	3	maried	3	1	active employee	0	11/03/2016	50	0	29.5	3.3	30	10	0	0	0	300	50	510	61	51	57	83	3	3	3	2	2	3
1003	10/03/2016	8h39	8h39	10/03/2016	F	40	165	55	20.2	5	employees	1	fixed	1	0	0	37	2	3	BAC+2	2	concubinage	1	1	active employee	0	10/03/2016	50	16	34.5	4.3	30	10	5	0	0	462	60	480	50	66	33	76	2	3	3	3	3	3
1010	10/03/2016	8h07	8h07	10/03/2016	M	52	175	58	18.9	3	seniors_managers_intellectual_profession	1	fixed	1	0	0	45	19	5	BAC+5 et plus	1	single	0	1	active employee	0	10/03/2016	50	76	516	68	420	120	120	0	0	480	93	390	59	21	82	95	3	4	2	3	1	4
1017	10/03/2016	20h31	20h31	10/03/2016	F	60	#NULL!	80	#NULL!	3	seniors_managers_intellectual_profession	1	fixed	1	0	0	26	17	5	BAC+5 et plus	2	concubinage	2	1	active employee	0	10/03/2016	50	21	219	24	240	60	0	1	2	300	37	360	62	42	72	72	2	3	2	3	2	4
1023	10/03/2016	9h50	9h50	10/03/2016	M	34	172	65	22	3	seniors_managers_intellectual_profession	1	fixed	1	0	0	50	6	5	BAC+5 et plus	3	maried	1	1	active employee	0	10/03/2016	50	50	330	44	240	120	60	1	2	300	79	480	94	10	69	88	4	3	3	2	3	3
1029	18/03/2016	9h44	9h44	18/03/2016	F	55	160	54	21.1	4	intermediaries_professions	1	fixed	1	0	0	20	9	4	BAC+3	3	maried	4	1	active employee	0	18/03/2016	50	50	522	56	600	120	0	0	0	390	33	390	33	73	50	81	3	4	3	2	2	4
1043						#NULL!	#NULL!	#NULL!	#NULL!	#NULL!		#NULL!		#NULL!		#NULL!	#NULL!	#NULL!	#NULL!		#NULL!		#NULL!	#NULL!		#NULL!	02/04/2016	50	50	906	124	600	360	180	0	0	480	25	360	95	30	28	100	3	4	4	1	3	3
1057	15/03/2016	18h25	18h25	15/03/2016	F	37	174	58	19.2	3	seniors_managers_intellectual_profession	1	fixed	1	0	0	60	4	5	BAC+5 et plus	2	concubinage	0	1	active employee	0	15/03/2016	50	78	109.5	12	120	30	0	0	0	600	75	540	81	17	67	94	3	4	4	2	1	4
1058	14/03/2016	8h34	8h34	14/03/2016	M	33	174	75	24.8	3	seniors_managers_intellectual_profession	3	nightshift	0	0	7	60	10	5	BAC+5 et plus	2	concubinage	1	1	active employee	0	14/03/2016	50	87	291	34	300	60	30	1	2	90	67	390	74	35	94	92	3	3	3	3	1	3
1067	20/03/2016	23h39	23h39	20/03/2016	F	49	168	58	20.5	3	seniors_managers_intellectual_profession	3	nightshift	0	0	7	52	8	5	BAC+5 et plus	3	maried	3	1	active employee	0	20/03/2016	50	100	543	80	360	60	240	0	0	180	27	360	68	6	81	62	3	3	2	3	2	3
1068	10/03/2016	21h39	21h39	10/03/2016	M	52	177	85	27.1	3	seniors_managers_intellectual_profession	3	nightshift	0	0	5	60	23	5	BAC+5 et plus	3	maried	1	1	active employee	0	10/03/2016	50	65	714	112	120	600	120	1	1	360	7	300	85	50	50	97	4	4	4	1	1	4
1088	11/03/2016	17h46	17h46	11/03/2016	M	40	195	87	22.9	3	seniors_managers_intellectual_profession	1	fixed	1	0	0	50	2	5	BAC+5 et plus	3	maried	2	1	active employee	0	11/03/2016	50	24	96.75	10	120	15	0	3	8	300	100	420	69	2	89	89	4	4	4	1	3	4
1090	04/04/2016	15h45	15h45	04/04/2016	F	55	162	67	25.5	3	seniors_managers_intellectual_profession	1	fixed	1	0	0	44	3	5	BAC+5 et plus	3	maried	1	1	active employee	0	04/04/2016	50	63	186	24	120	120	0	0	0	390	33	300	73	12	58	96	3	3	3	1	3	3
1121	09/03/2016	22h02	22h02	09/03/2016	F	39	163	66	24.8	3	seniors_managers_intellectual_profession	1	fixed	1	0	0	50	10	5	BAC+5 et plus	3	maried	3	1	active employee	0	09/03/2016	50	32	165	22	120	60	30	3	1	360	74	420	78	67	67	100	2	3	3	2	3	3
1130	11/03/2016	15h51	15h51	11/03/2016	F	60	160	64	25	3	seniors_managers_intellectual_profession	1	fixed	1	0	0	37	30	5	BAC+5 et plus	1	single	2	1	active employee	0		#NULL!	#NULL!	#NULL!	#NULL!	#NULL!	#NULL!	#NULL!	#NULL!	#NULL!	#NULL!	#NULL!	#NULL!	#NULL!	#NULL!	#NULL!	#NULL!	#NULL!	#NULL!	#NULL!	#NULL!	#NULL!	#NULL!
1137	12/03/2016	21h05	21h05	12/03/2016	M	26	180	80	24.7	8	inactive_employement	1	fixed	1	0	0	35	22	4	BAC+3	1	single	0	1	active employee	0	12/03/2016	50	81	831	120	600	60	360	1	2	480	73	420	50	23	50	27	1	2	1	4	1	4
1148	09/03/2016	17h38	17h38	09/03/2016	F	54	163	70	26.3	3	seniors_managers_intellectual_profession	3	nightshift	#NULL!		4	40	30	5	BAC+5 et plus	3	maried	2	1	active employee	0	09/03/2016	50	48	198	22	210	60	0	0	0	120	21	420	67	0	70	82	2	3	3	2	1	3
1155	10/04/2016	23h28	23h28	10/04/2016	M	47	188	95	26.9	3	seniors_managers_intellectual_profession	1	fixed	1	0	0	60	20	5	BAC+5 et plus	3	maried	3	1	active employee	0	10/04/2016	50	22	186	24	120	120	0	0	0	360	45	420	48	50	60	66	3	3	2	3	2	3
1171	11/03/2016	9h31	9h31	11/03/2016	F	54	163	59	22.2	4	intermediaries_professions	1	fixed	1	0	0	40	3	4	BAC+3	3	maried	2	1	active employee	0	11/03/2016	50	50	222	40	0	120	120	0	0	300	66	390	59	8	72	50	2	3	3	3	3	3
1174	09/03/2016	17h09	17h09	09/03/2016	F	46	152	95	41.1	3	seniors_managers_intellectual_profession	1	fixed	1	0	0	40	13	5	BAC+5 et plus	1	single	0	1	active employee	0	09/03/2016	50	62	336	54	150	60	180	0	0	240	26	420	69	14	50	98	3	4	4	1	3	4
1183	09/03/2016	16h35	16h35	09/03/2016	F	46	160	54	21.1	5	employees	1	fixed	1	0	0	39	1	3	BAC+2	2	concubinage	0	1	active employee	0	09/03/2016	50	50	46.5	6	30	30	0	0	0	480	50	420	50	50	50	50	3	4	3	3	3	3
1192	10/04/2016	19h32	19h32	10/04/2016	M	64	199	#NULL!	#NULL!	7	pensioner	1	fixed	1	0	0	23	#NULL!	5	BAC+5 et plus	1	single	2	2	retired	#NULL!	10/04/2016	50	44	960	104	1200	0	120	0	0	210	23	360	87	38	27	72	2	3	3	3	1	3
1216	11/04/2016	10h53	10h53	11/04/2016	F	25	162	80	30.5	3	seniors_managers_intellectual_profession	1	fixed	1	0	0	39	1	5	BAC+5 et plus	1	single	0	1	active employee	0	11/04/2016	50	50	864	120	600	240	240	2	3	480	50	480	50	23	77	85	4	2	2	3	1	3
1217	08/04/2016	18h01	18h01	08/04/2016	F	22	171	65	22.2	5	employees	3	nightshift	0	0	1	55	1	4	BAC+3	1	single	0	1	active employee	0	08/04/2016	50	0	174	26	90	60	60	3	12	300	27	360	73	63	30	94	4	4	4	1	3	4
1218	11/04/2016	9h46	9h46	11/04/2016	F	26	150	52	23.1	3	seniors_managers_intellectual_profession	3	nightshift	0	0	1	48	2	5	BAC+5 et plus	2	concubinage	0	1	active employee	0	11/04/2016	50	28	266	29	300	60	5	1	1	360	15	420	66	39	50	72	3	3	3	3	3	3
1227	09/03/2016	18h08	18h08	09/03/2016	M	51	177	60	19.2	3	seniors_managers_intellectual_profession	1	fixed	1	0	0	40	2	5	BAC+5 et plus	3	maried	2	1	active employee	0	09/03/2016	50	51	165	22	120	60	30	0	0	480	50	420	50	12	50	50	3	3	2	3	2	3
1233	09/03/2016	19h17	19h17	09/03/2016	F	25	199	63	15.9	5	employees	1	fixed	1	0	0	38	#NULL!	4	BAC+3	2	concubinage	0	1	active employee	0	09/03/2016	50	100	166.5	30	30	30	120	0	0	300	100	540	17	0	100	0	2	1	1	4	1	3
1240	09/03/2016	18h10	18h10	09/03/2016	M	34	176	80	25.8	3	seniors_managers_intellectual_profession	3	nightshift	0	0	5	55	5	5	BAC+5 et plus	3	maried	3	1	active employee	0	09/03/2016	50	79	1320	176	900	600	180	0	0	60	79	480	86	25	50	100	4	4	4	1	2	3
1260	10/03/2016	12h32	12h32	10/03/2016	M	46	168	90	31.9	3	seniors_managers_intellectual_profession	3	nightshift	0	0	2	32	18	5	BAC+5 et plus	1	single	0	1	active employee	0	10/03/2016	50	25	267	38	150	120	60	0	0	240	26	360	50	0	74	50	3	3	2	2	1	3
1261						#NULL!	#NULL!	#NULL!	#NULL!	#NULL!		#NULL!		#NULL!		#NULL!	#NULL!	#NULL!	#NULL!		#NULL!		#NULL!	#NULL!		#NULL!	11/04/2016	50	41	312	36	300	120	0	1	3	240	83	480	35	9	86	81	3	3	2	2	2	3
1269	09/03/2016	16h46	16h46	09/03/2016	F	46	164	61	22.7	3	seniors_managers_intellectual_profession	1	fixed	1	0	0	40	9	5	BAC+5 et plus	3	maried	2	1	active employee	0	09/03/2016	50	29	345	36	420	60	0	0	0	480	28	480	83	66	38	95	3	4	3	3	2	4
1275	09/04/2016	17h33	17h33	09/04/2016	M	59	175	82	26.8	3	seniors_managers_intellectual_profession	1	fixed	1	0	0	20	3	5	BAC+5 et plus	3	maried	3	1	active employee	0	09/04/2016	50	50	207	26	180	60	30	0	0	360	91	480	9	0	100	83	1	3	3	3	1	4
1286	09/03/2016	19h14	19h14	09/03/2016	M	30	#NULL!	93	#NULL!	4	intermediaries_professions	1	fixed	1	0	0	#NULL!	1	4	BAC+3	1	single	0	1	active employee	0	09/03/2016	50	73	124.5	15	120	30	15	1	1	420	11	480	100	8	50	100	4	3	4	1	3	3
1290	09/03/2016	16h20	16h20	09/03/2016	M	30	176	73	23.6	3	seniors_managers_intellectual_profession	1	fixed	1	0	0	40	3	5	BAC+5 et plus	3	maried	1	1	active employee	0	09/03/2016	50	48	204	32	120	0	120	1	2	600	80	450	52	0	88	88	4	4	3	3	1	4
1303	08/04/2016	16h43	16h43	08/04/2016	M	23	175	70	22.9	5	employees	1	fixed	1	0	0	20	1	2	BAC	1	single	0	1	active employee	0		#NULL!	#NULL!	#NULL!	#NULL!	#NULL!	#NULL!	#NULL!	#NULL!	#NULL!	#NULL!	#NULL!	#NULL!	#NULL!	#NULL!	#NULL!	#NULL!	#NULL!	#NULL!	#NULL!	#NULL!	#NULL!	#NULL!
1304	11/04/2016	18h50	18h50	11/04/2016	M	55	183	68	20.3	3	seniors_managers_intellectual_profession	1	fixed	1	0	0	40	30	5	BAC+5 et plus	3	maried	0	1	active employee	0	11/04/2016	50	100	1140	206	210	180	840	0	0	360	91	450	50	31	74	69	2	3	2	3	1	3
1307	09/03/2016	18h15	18h15	09/03/2016	F	41	160	50	19.5	3	seniors_managers_intellectual_profession	1	fixed	1	0	0	45	18	5	BAC+5 et plus	2	concubinage	2	1	active employee	0	09/03/2016	50	26	55.75	6.2	60	15	1	10	2	300	70	480	50	50	77	30	3	2	2	3	3	3
1311						#NULL!	#NULL!	#NULL!	#NULL!	#NULL!		#NULL!		#NULL!		#NULL!	#NULL!	#NULL!	#NULL!		#NULL!		#NULL!	#NULL!		#NULL!	01/05/2016	50	88	576	80	360	240	120	8	#NULL!	#NULL!	50	#NULL!	79	68	70	78	3	3	3	2	3	3
1312	08/04/2016	17h16	17h16	08/04/2016	M	39	185	100	29.2	2	artisan_merchant_business_manager	1	fixed	1	0	0	40	2	5	BAC+5 et plus	3	maried	3	1	active employee	0	08/04/2016	50	63	418.5	54	300	210	30	0	0	360	90	420	26	57	58	96	3	3	3	2	1	4
1320	05/05/2016	14h25	14h25	05/05/2016	M	49	170	97	33.6	5	employees	3	nightshift	0	0	25	42	1	3	BAC+2	3	maried	3	1	active employee	0	05/05/2016	50	70	612	96	240	240	240	0	0	180	75	420	91	50	71	100	4	4	3	1	3	3
1324	09/03/2016	19h34	19h35	09/03/2016	M	62	179	83	25.9	3	seniors_managers_intellectual_profession	1	fixed	1	0	0	35	35	5	BAC+5 et plus	3	maried	2	1	active employee	0	09/03/2016	50	50	190.75	20	240	15	10	1	1	360	59	420	16	2	90	54	2	3	1	4	1	3
1327	09/03/2016	21h09	21h09	09/03/2016	F	46	165	57	20.9	3	seniors_managers_intellectual_profession	1	fixed	1	0	0	35	15	5	BAC+5 et plus	3	maried	1	1	active employee	0	11/03/2016	50	63	303	43	150	180	45	0	0	360	100	450	66	46	80	84	3	3	3	3	3	3
1340	12/04/2016	16h52	16h52	12/04/2016	F	22	155	49	20.4	5	employees	1	fixed	1	0	0	10	1	4	BAC+3	1	single	0	1	active employee	0	12/04/2016	50	19	127.5	20	60	30	60	1	4	300	28	480	18	75	21	21	4	1	1	4	3	1
1343	10/03/2016	11h10	11h10	10/03/2016	F	41	160	45	17.6	3	seniors_managers_intellectual_profession	1	fixed	1	0	0	39	2	4	BAC+3	3	maried	2	1	active employee	0	10/03/2016	50	64	624	94	300	240	210	0	0	240	74	390	67	67	68	66	3	2	3	3	2	2
1344	09/03/2016	21h36	21h36	09/03/2016	M	58	167	69	24.7	3	seniors_managers_intellectual_profession	3	nightshift	0	0	2	60	31	5	BAC+5 et plus	3	maried	3	1	active employee	0	09/03/2016	50	16	93	12	60	60	0	2	4	360	84	360	65	0	85	86	3	4	3	3	3	4
1349	09/03/2016	16h44	16h44	09/03/2016	M	33	176	68	22	3	seniors_managers_intellectual_profession	1	fixed	1	0	0	40	2	5	BAC+5 et plus	3	maried	0	1	active employee	0	09/03/2016	50	7	12.25	1.5	10	5	1	5	2	480	51	390	72	66	45	70	3	3	3	1	4	3
1350	09/03/2016	21h31	21h31	09/03/2016	M	43	183	78	23.3	2	artisan_merchant_business_manager	1	fixed	1	0	0	45	4	5	BAC+5 et plus	3	maried	2	1	active employee	0	09/03/2016	50	13	84	8	120	0	0	0	0	240	96	450	33	37	68	83	3	3	3	3	1	3
1355	12/04/2016	11h41	11h41	12/04/2016	F	59	163	57	21.5	3	seniors_managers_intellectual_profession	1	fixed	1	0	0	37	20	5	BAC+5 et plus	1	single	2	1	active employee	0	12/04/2016	50	30	14	1.3	20	0	0	0	0	360	63	300	35	11	79	50	2	3	2	3	3	3
1363	16/03/2016	10h48	10h48	16/03/2016	M	43	187	92	26.3	5	employees	1	fixed	1	0	0	7	15	1	Aucun	3	maried	2	1	active employee	0		#NULL!	#NULL!	#NULL!	#NULL!	#NULL!	#NULL!	#NULL!	#NULL!	#NULL!	#NULL!	#NULL!	#NULL!	#NULL!	#NULL!	#NULL!	#NULL!	#NULL!	#NULL!	#NULL!	#NULL!	#NULL!	#NULL!
1364	09/03/2016	16h23	16h23			#NULL!	#NULL!	#NULL!	#NULL!	#NULL!		#NULL!		#NULL!		#NULL!	#NULL!	#NULL!	#NULL!		#NULL!		#NULL!	#NULL!		#NULL!	09/03/2016	50	86	222	40	0	120	120	0	0	300	17	360	59	14	50	82	3	4	3	3	2	4
1366	14/04/2016	19h02	19h02	14/04/2016	M	37	169	60	21	3	seniors_managers_intellectual_profession	1	fixed	1	0	0	40	6	5	BAC+5 et plus	2	concubinage	0	1	active employee	0	14/04/2016	50	50	246	36	120	120	60	0	0	300	17	360	74	50	56	77	3	3	3	2	3	3
1367	19/04/2016	4h22	4h22	19/04/2016	F	45	170	56	19.4	3	seniors_managers_intellectual_profession	3	nightshift	0	0	2	55	15	5	BAC+5 et plus	1	single	2	1	active employee	0	19/04/2016	50	50	321	40	240	180	0	1	2	360	77	360	72	44	42	100	3	4	4	4	2	4
1370						#NULL!	#NULL!	#NULL!	#NULL!	#NULL!		#NULL!		#NULL!		#NULL!	#NULL!	#NULL!	#NULL!		#NULL!		#NULL!	#NULL!		#NULL!	04/05/2016	50	23	84	8	120	#NULL!	#NULL!	#NULL!	#NULL!	480	50	480	50	26	81	50	3	3	2	2	1	3
1377	10/03/2016	10h28	10h28	10/03/2016	F	60	164	58	21.6	5	employees	1	fixed	1	0	0	37	35	3	BAC+2	2	concubinage	1	1	active employee	0	10/03/2016	50	17	42	4	60	0	0	1	2	300	100	360	0	0	90	50	1	2	1	4	1	4
1387	10/03/2016	11h12	11h12	10/03/2016	M	40	182	85	25.7	2	artisan_merchant_business_manager	1	fixed	1	0	0	10	2	5	BAC+5 et plus	3	maried	3	1	active employee	0	10/03/2016	50	66	234	38	120	0	150	2	2	420	82	480	81	50	72	71	3	3	2	2	1	3
1394	09/03/2016	18h22	18h22	09/03/2016	M	29	186	82	23.7	3	seniors_managers_intellectual_profession	1	fixed	1	0	0	35	5	5	BAC+5 et plus	1	single	0	1	active employee	0	09/03/2016	50	89	375	64	120	60	240	0	0	300	21	420	9	0	77	67	3	3	2	3	3	3
1403	07/04/2016	14h51	14h51	07/04/2016	F	24	154	44	18.6	4	intermediaries_professions	1	fixed	1	0	0	35	1	5	BAC+5 et plus	1	single	0	1	active employee	0	07/04/2016	50	41	213	36	60	60	120	0	0	360	50	420	62	50	70	89	2	3	3	3	1	3
1409	07/04/2016	17h48	17h48	07/04/2016	F	48	169	61	21.4	3	Cadres et professions intellectuelles supérieures	1	fixed	1	0	0	40	23	5	BAC+5 et plus	2	concubinage	0	1	active employee	0	07/04/2016	50	62	352.5	54	120	210	90	0	0	480	38	420	66	38	44	80	4	3	3	2	1	4
1413	07/04/2016	15h53	15h53	07/04/2016	F	45	180	59	18.2	3	Cadres et professions intellectuelles supérieures	1	fixed	1	0	0	40	16	5	BAC+5 et plus	3	maried	2	1	active employee	0	07/04/2016	50	24	135	16	120	60	0	0	0	420	90	540	66	69	71	85	4	4	3	2	1	4
1417	07/04/2016	14h53	14h53	07/04/2016	F	40	153	59	25.2	3	Cadres et professions intellectuelles supérieures	1	fixed	1	0	0	90	3	5	BAC+5 et plus	2	concubinage	0	1	active employee	0	07/04/2016	50	0	0	0	0	0	0	0	0	840	9	420	79	82	82	100	2	4	3	3	4	4
1422	07/04/2016	15h37	15h37	07/04/2016	F	30	160	58	22.7	3	Cadres et professions intellectuelles supérieures	1	fixed	1	0	0	45	2	5	BAC+5 et plus	2	concubinage	0	1	active employee	0	07/04/2016	50	8	126	12	180	0	0	0	0	480	17	420	90	80	28	95	4	4	4	1	1	4
1435	07/04/2016	15h03	15h03	07/04/2016	F	30	171	67	22.9	3	seniors_managers_intellectual_profession	1	fixed	1	0	0	35	6	5	BAC+5 et plus	2	concubinage	2	1	active employee	0	07/04/2016	50	78	963	120	840	300	120	0	0	420	52	480	64	65	62	87	3	3	3	3	3	3
1474	08/04/2016	18h24	18h24	08/04/2016	M	28	168	77	27.3	5	employees	1	fixed	1	0	0	38	3	3	BAC+2	2	concubinage	0	1	active employee	0	08/04/2016	50	25	66.5	10	10	70	0	0	0	420	37	480	63	8	31	100	2	3	2	2	2	3
1475	08/04/2016	23h19	23h19			#NULL!	#NULL!	#NULL!	#NULL!	#NULL!		#NULL!		#NULL!		#NULL!	#NULL!	#NULL!	#NULL!		#NULL!		#NULL!	#NULL!		#NULL!	07/05/2016	50	50	161.5	18	180	30	10	1	1	30	56	480	50	29	74	78	3	3	2	2	2	3
1476	08/04/2016	23h38	23h38	08/04/2016	F	60	172	93	31.4	3	seniors_managers_intellectual_profession	1	fixed	1	0	0	40	40	2	BAC	3	maried	2	2	retired	#NULL!	08/04/2016	50	17	898.5	161	15	480	480	0	0	420	21	300	49	29	61	77	2	3	2	4	1	3
1482	11/04/2016	18h41	18h41	11/04/2016	F	31	162	91	34.7	3	seniors_managers_intellectual_profession	1	fixed	1	0	0	45	6	5	BAC+5 et plus	3	maried	1	1	active employee	0	11/04/2016	50	28	381	52	240	180	60	3	3	180	26	390	62	54	26	86	4	4	4	1	3	3
1486	08/04/2016	19h28	19h28	08/04/2016	F	34	176	70	22.6	3	seniors_managers_intellectual_profession	1	fixed	1	0	0	50	3	5	BAC+5 et plus	3	maried	3	1	active employee	0	15/04/2016	50	66	384	68	120	0	300	1	3	360	50	420	64	48	56	84	4	3	3	3	3	3
1487	11/04/2016	10h33	10h33			#NULL!	#NULL!	#NULL!	#NULL!	#NULL!		#NULL!		#NULL!		#NULL!	#NULL!	#NULL!	#NULL!		#NULL!		#NULL!	#NULL!		#NULL!	11/04/2016	50	33	330	44	240	120	60	3	3	240	10	420	91	46	77	64	4	4	4	3	1	2
1490	08/04/2016	23h03	23h03	08/04/2016	F	28	163	68	25.6	3	seniors_managers_intellectual_profession	1	fixed	1	0	0	13	1	5	BAC+5 et plus	2	concubinage	1	1	active employee	0	08/04/2016	50	22	345	36	420	60	0	1	9	240	74	540	63	33	80	92	3	3	2	3	1	3
1491	09/04/2016	9h44	9h44	09/04/2016	M	31	182	68	20.5	3	seniors_managers_intellectual_profession	2	shiftwork	0	3. 2x12	0	35	1	3	BAC+2	2	concubinage	1	1	active employee	0	09/04/2016	50	49	279	36	180	180	0	1	3	300	84	600	50	61	73	50	4	3	2	4	1	4
1492	09/04/2016	19h39	19h39	09/04/2016	M	40	180	77	23.8	3	seniors_managers_intellectual_profession	1	fixed	1	0	0	40	15	5	BAC+5 et plus	3	maried	2	1	active employee	0	09/04/2016	50	85	297	44	180	60	120	0	0	180	90	480	71	53	90	62	3	3	2	3	1	3
1495	09/04/2016	19h08	19h08	09/04/2016	M	48	178	140	44.2	3	seniors_managers_intellectual_profession	1	fixed	1	0	0	40	5	5	BAC+5 et plus	1	single	1	1	active employee	0	09/04/2016	50	0	14	1.3	20	0	0	0	0	390	100	435	50	10	67	72	2	3	2	3	1	3
1496	09/04/2016	17h22	17h22	09/04/2016	F	37	163	53	19.9	3	seniors_managers_intellectual_profession	3	nightshift	0	0	6	50	5	5	BAC+5 et plus	2	concubinage	0	1	active employee	0	09/04/2016	50	81	246	36	60	240	0	0	0	300	100	540	11	0	83	19	2	3	2	3	1	2
1497	09/04/2016	19h23	19h23	09/04/2016	M	64	180	91	28.1	3	seniors_managers_intellectual_profession	1	fixed	1	0	0	55	37	5	BAC+5 et plus	3	maried	2	1	active employee	0	09/04/2016	50	69	468	76	120	240	180	0	0	480	31	300	59	0	89	100	3	4	4	4	2	4
1499	08/04/2016	17h53	17h53	08/04/2016	M	43	171	76	26	2	artisan_merchant_business_manager	1	fixed	1	0	0	75	4	5	BAC+5 et plus	3	maried	2	1	active employee	0	08/04/2016	50	64	286.5	54	30	30	240	0	0	600	80	450	65	58	55	100	4	4	4	1	1	4
1500	10/04/2016	11h07	11h07	10/04/2016	F	63	168	68	24.1	8	inactive_employement	1	fixed	0	0	0	#NULL!	#NULL!	2	BAC	3	maried	2	1	active employee	0	10/04/2016	50	59	960	148	60	1080	0	0	0	120	60	360	0	9	100	3	1	1	1	1	1	1
1501	12/04/2016	17h09	17h09	12/04/2016	M	40	176	73	23.6	3	seniors_managers_intellectual_profession	1	fixed	1	0	0	41	15	4	BAC+3	3	maried	3	1	active employee	0	12/04/2016	50	72	123	18	60	60	30	0	0	360	29	450	71	50	33	72	3	2	3	1	1	3
1503	13/04/2016	11h18	11h18	13/04/2016	M	30	189	93	26	3	seniors_managers_intellectual_profession	1	fixed	1	0	0	60	1	5	BAC+5 et plus	3	maried	0	1	active employee	0	13/04/2016	50	100	306	48	120	120	120	0	0	480	83	480	57	37	86	79	4	4	1	4	3	3
1504	11/04/2016	13h59	13h59	11/04/2016	M	30	185	110	32.1	3	seniors_managers_intellectual_profession	1	fixed	1	0	0	40	4	5	BAC+5 et plus	3	maried	1	1	active employee	0	11/04/2016	50	17	93	12	60	60	0	0	0	420	78	480	69	13	83	67	3	2	1	3	2	3
1506	12/04/2016	23h03	23h03	12/04/2016	M	27	175	73	23.8	3	seniors_managers_intellectual_profession	1	fixed	1	0	0	35	1	5	BAC+5 et plus	3	maried	0	1	active employee	0	12/04/2016	50	50	333	38	360	60	30	0	0	420	50	420	0	50	28	0	1	1	1	4	1	1
1509	01/05/2016	11h48	11h48	01/05/2016	M	46	165	55	20.2	3	seniors_managers_intellectual_profession	1	fixed	1	0	0	35	18	5	BAC+5 et plus	1	single	0	1	active employee	0	01/05/2016	50	0	84	8	120	0	0	0	0	420	75	420	30	8	78	59	2	3	3	3	3	4
1511	11/04/2016	18h16	18h16	11/04/2016	F	34	165	78	28.7	5	employees	3	nightshift	0	0	1	35	1	5	BAC+5 et plus	1	single	0	1	active employee	0	11/04/2016	50	11	42	4	60	0	0	2	6	360	26	420	70	19	15	88	3	3	3	3	1	2
1513	12/05/2016	14h16	14h16	12/05/2016	F	34	162	63	24	3	seniors_managers_intellectual_profession	1	fixed	1	0	0	39	7	5	BAC+5 et plus	3	maried	2	1	active employee	0	12/05/2016	50	18	94	12.2	60	60	1	1	6	360	32	420	50	15	86	72	3	3	3	2	2	3
1516	26/05/2016	15h32	15h32	26/05/2016	F	33	160	99	38.7	3	seniors_managers_intellectual_profession	3	nightshift	0	0	1	60	1	5	BAC+5 et plus	2	concubinage	0	1	active employee	0	26/05/2016	50	50	51	8	0	60	0	3	12	480	50	480	50	50	72	99	4	4	3	3	1	3
1523	12/05/2016	17h59	17h59	12/05/2016	F	34	164	55	20.4	3	seniors_managers_intellectual_profession	1	fixed	1	0	0	40	8	5	BAC+5 et plus	1	single	0	1	active employee	0	12/05/2016	50	81	525	72	360	180	120	0	0	360	58	420	74	25	70	73	4	3	3	4	4	3
1524	03/06/2016	18h31	18h31	03/06/2016	F	32	162	64	24.4	3	seniors_managers_intellectual_profession	1	fixed	1	0	0	39	6	5	BAC+5 et plus	2	concubinage	0	1	active employee	0	03/06/2016	50	74	621	78	480	300	30	0	0	360	30	480	31	0	78	75	4	3	3	3	3	3
1528	12/05/2016	16h18	16h18	12/05/2016	F	53	172	77	26	3	seniors_managers_intellectual_profession	1	fixed	1	0	0	50	11	5	BAC+5 et plus	3	maried	2	1	active employee	0	12/05/2016	50	56	150	19	120	60	15	0	0	480	62	420	34	81	48	74	3	3	3	3	2	3
1541	19/05/2016	7h38	7h38	19/05/2016	F	36	165	68	25	3	seniors_managers_intellectual_profession	1	fixed	1	0	0	45	7	5	BAC+5 et plus	2	concubinage	2	1	active employee	0	19/05/2016	50	22	204	32	120	0	120	11	6	480	84	420	24	14	85	50	3	3	1	4	1	4
1553	03/06/2016	10h53	10h53	03/06/2016	M	36	174	64	21.1	3	seniors_managers_intellectual_profession	1	fixed	1	0	0	35	6	5	BAC+5 et plus	2	concubinage	2	1	active employee	0	03/06/2016	50	30	186	24	120	120	0	0	0	420	33	390	62	89	63	85	3	2	3	2	1	3
1600	12/05/2016	21h53	21h53	12/05/2016	F	38	170	65	22.5	3	seniors_managers_intellectual_profession	3	nightshift	0	0	1	45	5	5	BAC+5 et plus	3	maried	4	1	active employee	0	12/05/2016	50	71	348	52	180	120	120	2	2	360	76	420	50	19	50	82	3	3	3	2	2	3
1602	13/05/2016	16h22	16h22	13/05/2016	F	47	168	56	19.8	3	seniors_managers_intellectual_profession	3	nightshift	0	0	0	45	20	5	BAC+5 et plus	3	maried	2	1	active employee	0	13/05/2016	50	50	145.5	28	0	30	120	0	0	480	100	480	91	24	74	91	4	4	4	1	3	3
1610	12/05/2016	22h56	22h56	12/05/2016	M	40	182	68	20.5	3	seniors_managers_intellectual_profession	1	fixed	1	0	0	28	9	5	BAC+5 et plus	3	maried	2	1	active employee	0	12/05/2016	50	27	67.5	8	60	30	0	0	0	360	34	420	27	7	90	70	2	3	3	2	1	3
1614	12/05/2016	18h17	18h17	12/05/2016	M	65	176	70	22.6	7	pensioner	1	fixed	1	0	0	#NULL!	40	2	BAC	3	maried	1	2	retired	#NULL!	12/05/2016	50	84	177	20	180	60	0	1	3	360	50	480	71	33	78	71	2	3	3	3	3	3
1657	12/05/2016	15h07	15h07	12/05/2016	M	41	178	72	22.7	3	seniors_managers_intellectual_profession	1	fixed	1	0	0	37	15	5	BAC+5 et plus	2	concubinage	0	1	active employee	0	12/05/2016	50	94	567	76	420	180	120	0	0	210	100	480	29	0	88	85	3	3	3	3	1	2
1692						#NULL!	#NULL!	#NULL!	#NULL!	#NULL!		#NULL!		#NULL!		#NULL!	#NULL!	#NULL!	#NULL!		#NULL!		#NULL!	#NULL!		#NULL!	09/06/2016	50	57	153	24	60	60	60	0	0	360	41	420	90	40	13	97	4	4	4	1	2	4
1698	13/05/2016	8h58	8h58	13/05/2016	F	42	168	60	21.3	3	seniors_managers_intellectual_profession	1	fixed	1	0	0	30	16	4	BAC+3	3	maried	2	1	active employee	0	13/05/2016	50	11	21	2	30	0	0	0	0	120	19	540	41	65	38	67	2	3	3	2	3	4
1700	12/05/2016	15h31	15h31	12/05/2016	F	48	174	79	26.1	3	seniors_managers_intellectual_profession	1	fixed	1	0	0	38	23	5	BAC+5 et plus	3	maried	1	1	active employee	0	12/05/2016	50	68	368	45	300	180	5	0	0	420	80	360	77	25	86	88	4	3	3	1	3	4
[truncated: 141 more columns]
