# Supplementary material for: Work addiction risk, stress and well-being at work: testing the mediating role of sleep quality
Source: Front Public Health. 2024 Jun 20;12:1352646. doi: 10.3389/fpubh.2024.1352646 (PMC11222407; doi:10.3389/fpubh.2024.1352646)
Supplement: Supplementary file 3 [file Data_Sheet_3.xlsx]

## Sheet: RAW DATA.EXCEL_2024
Company	Jender	WorkExperiment	ManagingExperiment	SL1	SL2	SL3	SL4	SL5	SL6	SL7	SL8	SL9	SL10	SL11	SL12	SL13	SL14	SL15	SL16	SL17	SL18	SL19	SL20	SL21	SL22	SL23	SL24	SL25	SL26	SL27	SL28	SL29	SL30	LC1	LC2	LC3	LC4	LC5	LC6	WS1	WS2	WS3	WS4	WS5	WS6	WS7	WS8	WS9	WS10
2	1	22	5	3	3	3	3	4	3	2	3	3	4	4	4	4	2	2	2	2	2	1	1	1	1	1	1	1	3	1	2	3	3	1	2	2	2	3	3	1	1	3	1	3	3	3	1	1	1
2	1	16	#NULL!	3	2	2	2	3	3	3	3	3	3	3	4	3	2	2	2	4	4	3	4	4	3	3	3	3	4	3	4	3	3	3	3	3	3	4	5	3	4	3	3	4	4	5	5	3	3
2	1	15	#NULL!	4	2	2	4	3	3	2	3	4	3	5	5	5	3	3	3	1	1	3	5	1	3	4	3	3	3	4	4	3	4	1	1	3	4	3	3	3	2	5	3	4	4	5	4	1	4
2	1	20	#NULL!	4	4	4	3	3	3	4	5	3	3	3	4	4	3	4	2	1	1	3	3	1	2	1	1	3	3	2	4	4	3	3	3	4	4	3	3	4	4	4	3	3	4	4	4	2	3
2	1	14	#NULL!	2	3	2	3	2	3	1	2	4	3	4	4	4	2	4	4	1	1	1	2	2	2	2	4	4	2	2	3	2	3	2	2	2	2	3	2	3	3	3	4	4	4	5	5	4	4
2	1	6	6	1	3	3	3	3	2	2	4	5	4	3	4	3	3	3	4	2	4	4	3	4	1	4	2	1	1	3	4	5	3	1	4	1	1	4	3	3	4	4	1	4	4	4	4	4	4
2	1	4	#NULL!	4	1	1	1	3	3	3	1	5	3	3	5	4	4	4	4	2	3	4	3	1	1	5	4	2	2	1	1	3	3	2	2	2	2	2	4	3	4	4	3	4	4	4	4	1	2
2	1	6	#NULL!	4	4	3	3	4	4	4	4	4	4	4	4	4	2	2	2	4	4	4	3	3	3	3	3	3	4	4	4	3	4	4	4	4	4	3	3	4	5	4	4	4	4	4	5	4	4
2	2	5	#NULL!	3	3	2	2	3	2	3	3	5	4	5	5	4	3	2	2	3	4	2	4	4	4	4	4	4	3	3	3	2	2	3	4	3	3	3	3	5	5	5	5	5	5	5	5	5	5
2	1	3	#NULL!	5	5	5	5	5	5	5	5	5	5	3	5	3	3	3	4	4	4	5	5	4	5	5	4	5	5	5	5	5	5	2	5	5	5	5	5	5	5	5	5	5	5	5	4	3	4
2	1	17	#NULL!	3	3	4	3	3	4	2	2	2	3	3	3	3	3	3	3	3	3	3	3	3	3	3	3	3	3	3	4	2	4	3	3	3	3	3	3	5	5	3	3	3	4	4	4	4	3
2	1	15	#NULL!	5	4	5	3	3	4	5	4	5	5	4	5	4	2	4	3	5	5	4	3	5	5	3	3	4	4	3	4	5	5	5	4	4	4	3	3	3	4	4	4	5	2	1	1	1	5
2	1	32	12	3	3	3	3	3	3	3	3	3	2	4	4	3	2	1	3	3	3	2	2	3	2	1	2	2	3	2	1	1	2	2	2	3	3	3	2	5	5	4	5	4	5	4	3	3	3
2	1	32	10	4	4	4	4	4	5	4	4	4	5	4	5	5	1	3	3	4	4	3	4	4	4	4	4	4	5	5	5	5	5	4	4	4	5	4	5	4	4	4	4	4	5	4	4	5	5
2	2	3	#NULL!	4	5	4	4	3	4	4	4	4	3	3	5	4	3	3	4	3	4	3	3	4	4	3	4	3	4	4	4	4	4	3	4	4	4	3	4	3	3	3	2	2	2	3	3	3	3
2	1	32	15	4	4	4	4	4	4	3	3	3	4	4	5	4	4	2	3	2	4	3	4	3	3	3	3	4	3	3	4	3	4	3	4	3	4	4	3	5	4	3	3	4	5	4	4	3	4
2	1	15	#NULL!	4	5	4	4	3	4	4	3	4	3	5	5	4	2	1	2	4	3	2	3	3	1	2	3	3	4	3	3	3	4	4	3	3	3	4	2	4	5	5	4	5	5	5	5	4	3
2	1	12	#NULL!	3	3	3	4	4	5	3	4	4	4	5	5	4	2	2	2	3	3	1	3	2	3	2	3	3	3	3	3	3	3	3	3	4	4	2	4	5	4	4	4	5	5	5	5	3	2
2	1	10	4	3	3	3	3	2	2	3	2	2	2	3	5	3	2	1	1	3	3	3	3	3	2	2	4	3	3	3	3	3	3	2	3	3	2	2	2	3	4	3	3	4	4	4	3	3	3
2	1	4	#NULL!	2	2	2	2	3	3	3	1	3	3	3	4	4	1	2	2	3	3	2	1	3	3	3	5	5	3	2	2	2	3	3	3	3	2	3	3	3	4	4	2	4	4	4	4	3	4
2	2	17	#NULL!	3	3	3	3	4	4	3	3	3	3	3	4	3	3	3	3	2	2	2	2	3	3	3	3	3	3	3	3	3	3	3	3	4	3	3	4	4	4	4	4	4	4	5	4	3	3
2	2	12	#NULL!	4	3	3	3	4	3	3	2	3	3	4	4	4	3	2	3	2	2	2	3	2	3	3	3	3	4	3	4	2	2	3	2	3	3	4	4	4	4	4	3	4	4	4	3	3	3
2	2	16	3	5	4	4	3	4	4	3	5	5	4	5	4	4	3	4	4	3	3	4	4	3	2	4	4	4	4	4	4	3	5	3	5	5	4	3	3	5	5	5	4	5	4	4	5	3	4
2	2	4	#NULL!	4	4	4	5	4	4	4	5	4	5	3	3	3	3	3	3	3	3	4	4	4	4	3	3	3	3	3	4	4	4	4	4	4	4	4	4	4	4	3	4	4	4	5	5	4	5
2	1	31	#NULL!	2	2	3	3	3	2	2	3	4	3	4	4	4	1	2	3	1	1	2	2	3	3	3	3	4	3	3	4	3	3	3	3	3	3	3	3	3	3	4	2	5	4	5	4	4	4
2	1	12	#NULL!	4	4	4	3	4	3	4	4	3	3	3	4	4	3	2	1	4	4	4	3	4	4	3	3	4	3	4	4	4	4	3	2	3	3	3	3	4	4	4	4	4	4	5	5	5	5
2	1	30	#NULL!	4	4	4	5	5	1	5	5	1	5	4	3	3	3	4	4	2	4	5	4	5	5	4	4	5	5	4	5	5	5	2	4	4	5	5	4	5	5	4	5	5	4	5	4	3	3
2	1	9	#NULL!	3	4	4	5	3	3	3	5	5	5	2	5	3	2	5	5	1	2	5	1	3	3	3	4	3	3	3	5	5	5	3	4	3	4	3	3	5	4	5	4	5	4	4	4	3	4
2	1	16	#NULL!	3	2	2	2	2	2	3	3	4	3	2	3	3	4	3	4	3	3	2	3	2	3	3	3	3	3	3	3	2	3	3	2	2	2	2	3	2	2	2	1	3	3	4	3	2	3
2	2	18	#NULL!	3	3	3	2	3	3	3	3	2	4	5	2	3	4	4	4	3	3	3	3	2	2	3	3	3	3	3	3	3	3	2	3	3	2	3	2	4	3	3	3	3	3	4	4	3	3
2	1	27	#NULL!	1	1	1	1	1	1	1	1	1	1	1	5	5	1	2	2	2	2	1	1	1	1	1	1	1	2	2	3	2	3	1	1	1	1	1	1	3	3	3	2	3	3	3	3	2	2
2	1	16	11	5	5	5	4	4	4	4	3	4	3	5	4	4	3	3	4	3	3	2	3	3	2	4	4	3	4	3	3	2	2	3	4	4	4	3	4	5	5	4	4	2	3	3	2	2	4
2	1	15	#NULL!	5	5	5	5	5	5	5	5	5	5	5	5	5	1	5	3	4	4	5	5	5	5	5	5	5	5	5	5	5	5	5	5	5	5	5	5	5	5	5	5	5	5	5	5	5	5
2	1	25	#NULL!	5	5	5	4	4	4	5	4	3	3	5	5	4	1	1	2	4	5	4	5	4	4	4	3	3	3	2	2	1	4	4	3	2	3	3	2	4	5	4	5	5	5	5	5	4	4
2	1	15	#NULL!	4	4	4	4	4	4	4	4	4	4	4	5	4	3	3	3	3	3	4	4	2	3	3	4	4	4	4	4	3	4	4	3	4	4	4	4	4	4	4	4	4	4	4	4	4	4
2	1	15	#NULL!	5	5	5	5	3	5	5	5	5	5	4	4	3	3	5	4	3	3	3	5	4	4	4	4	4	4	4	4	5	5	3	5	5	5	5	4	5	5	5	4	4	4	4	4	3	4
2	1	28	#NULL!	4	4	4	4	3	3	4	3	4	3	4	4	4	3	3	3	3	4	3	3	3	4	3	4	3	3	3	3	4	4	2	3	4	4	3	3	3	4	4	3	3	4	4	4	4	4
2	1	25	#NULL!	3	3	3	2	1	2	2	3	3	3	5	4	3	1	4	2	3	3	1	2	2	2	2	3	1	2	2	1	2	3	1	1	1	2	2	2	3	3	3	3	4	5	5	1	1	3
2	1	23	#NULL!	3	3	3	2	1	2	2	3	3	3	5	4	3	1	4	2	3	3	2	3	3	3	3	4	1	2	2	1	2	2	1	1	1	2	1	1	3	3	3	3	4	4	5	1	1	3
2	1	9	#NULL!	3	2	2	3	4	2	3	1	4	3	5	5	4	3	2	3	3	4	3	5	3	4	4	4	3	3	3	4	3	3	3	3	2	3	4	4	4	4	4	3	3	4	2	5	4	5
2	2	25	#NULL!	3	3	3	3	3	4	4	3	3	3	4	3	3	3	2	2	4	4	3	3	5	3	3	2	2	3	2	4	4	3	3	4	4	4	3	3	3	4	3	2	3	4	4	2	3	4
2	1	14	#NULL!	3	3	3	3	3	3	3	3	3	3	3	4	3	3	3	3	2	2	3	3	3	3	3	3	3	3	2	3	3	4	3	3	3	3	3	3	5	5	4	4	5	4	5	5	4	4
2	1	15	#NULL!	4	4	4	4	4	4	4	4	4	4	4	4	4	3	4	4	4	4	4	3	4	4	4	4	3	4	4	4	4	4	4	4	4	4	4	4	4	4	4	3	4	4	4	4	4	4
2	2	20	#NULL!	4	5	4	4	4	4	4	4	4	4	4	4	4	2	2	2	4	4	4	4	4	4	4	4	4	4	4	4	4	4	5	4	4	4	4	4	4	4	4	4	4	4	4	4	4	4
2	1	21	#NULL!	4	4	3	3	3	4	3	4	3	4	4	4	4	2	3	2	3	2	3	4	3	4	3	3	4	3	4	4	5	4	4	5	3	3	4	4	4	3	4	5	4	5	4	5	4	4
2	1	13	#NULL!	2	3	3	4	3	3	3	2	3	1	1	2	2	3	1	3	3	2	1	1	1	2	3	2	2	1	1	2	2	3	2	1	1	1	1	1	3	3	3	2	4	3	4	3	1	3
2	1	20	5	4	2	2	3	2	2	2	2	2	1	5	4	3	3	2	2	1	2	2	2	1	2	2	2	2	2	2	2	2	3	2	1	1	1	1	1	5	5	3	5	4	4	4	5	3	2
2	1	20	#NULL!	4	4	4	4	4	4	4	4	4	3	3	4	2	4	5	5	2	3	3	4	2	3	4	4	4	4	3	5	4	4	2	4	4	4	4	4	2	3	2	3	2	2	4	3	3	4
2	1	20	#NULL!	1	2	2	2	2	2	3	2	1	1	1	5	5	1	1	1	1	5	1	4	1	1	1	1	1	1	1	1	1	1	2	1	1	1	3	5	5	5	5	4	5	4	5	4	2	4
2	2	19	#NULL!	5	5	5	5	5	5	4	5	5	3	3	3	5	3	5	5	4	4	2	5	1	1	3	3	4	3	3	4	5	5	3	4	3	4	4	1	3	5	3	3	4	5	5	5	4	4
2	1	1	1	5	5	5	5	5	5	3	4	5	5	5	5	5	2	4	3	4	5	4	5	5	4	4	4	4	4	5	4	5	2	5	5	5	4	4	3	4	4	5	5	5	5	5	5	4	4
2	1	31	#NULL!	4	4	4	4	4	5	4	4	5	4	4	4	4	2	2	4	2	4	4	4	4	4	4	4	4	4	4	4	4	4	4	4	4	4	4	4	5	5	4	4	5	4	4	4	3	3
2	1	29	20	5	5	5	5	5	5	4	4	4	4	4	3	3	3	3	3	3	3	3	3	2	2	2	2	2	5	4	3	2	1	1	1	2	1	2	2	5	5	5	4	4	4	3	3	3	2
2	1	24	18	3	2	2	3	5	4	4	4	5	2	5	3	5	3	1	5	2	5	3	5	2	5	1	5	3	5	3	#NULL!	2	1	5	4	3	2	1	5	5	4	3	3	4	5	4	3	2	1
2	1	15	7	5	4	3	2	1	2	3	4	5	3	3	3	3	4	4	5	2	3	4	5	4	3	1	2	3	5	4	3	2	1	1	2	3	4	5	4	5	4	3	2	1	2	3	4	5	4
2	1	18	#NULL!	5	4	4	4	3	3	4	4	4	4	5	4	4	2	2	3	2	3	2	3	1	1	2	3	3	3	3	4	4	4	3	3	4	3	3	3	5	5	4	5	5	4	4	4	4	4
2	1	24	9	5	4	3	2	1	2	3	4	5	4	3	2	1	5	4	3	4	4	2	1	2	3	4	4	4	5	5	4	3	3	5	4	3	4	3	4	5	5	5	4	3	3	1	3	5	3
2	2	22	#NULL!	3	3	2	3	4	4	4	4	4	4	4	4	4	2	3	4	4	4	5	5	5	5	3	4	4	4	3	4	5	5	4	4	3	3	4	4	3	4	4	3	2	4	4	4	4	3
2	1	21	6	4	4	5	4	4	4	5	4	4	4	5	5	3	2	4	4	3	2	3	4	4	5	3	5	4	4	4	4	3	2	3	4	4	2	2	4	5	5	4	4	5	5	5	5	4	4
2	2	14	#NULL!	4	4	3	3	4	4	3	3	3	3	4	4	4	2	2	2	3	4	3	4	3	3	3	3	3	4	3	4	3	4	4	4	3	3	4	3	4	4	4	3	4	3	5	4	4	4
2	1	14	4	5	5	5	5	5	4	5	5	5	5	5	5	4	2	1	1	4	5	4	5	4	4	5	4	5	5	4	5	5	5	5	5	5	4	5	5	5	5	5	4	5	5	5	5	4	5
2	1	17	#NULL!	4	4	3	3	4	4	4	4	5	5	3	3	4	4	5	5	4	4	5	4	4	4	5	4	4	4	4	5	5	5	4	5	4	4	3	3	5	5	5	5	5	5	5	5	4	4
2	2	15	#NULL!	4	3	4	4	4	4	4	4	4	4	4	4	4	3	3	5	4	4	4	3	4	4	4	4	4	4	4	4	4	4	4	4	4	4	4	4	4	4	4	3	4	4	4	4	4	4
2	1	16	#NULL!	4	4	4	3	2	3	2	3	3	2	5	5	5	2	2	2	1	3	3	2	2	2	3	3	1	3	3	3	3	4	3	3	3	3	3	2	3	2	2	3	3	4	4	4	3	3
2	1	20	#NULL!	3	3	3	3	3	3	3	3	3	4	4	4	4	2	3	2	4	3	3	3	4	4	4	4	4	3	3	4	3	4	3	4	4	3	3	5	3	3	3	1	3	3	5	4	3	5
2	1	30	#NULL!	3	1	1	2	3	2	2	1	3	2	3	3	3	5	3	2	2	2	1	1	2	2	1	1	1	1	1	2	2	2	2	1	1	1	1	2	3	5	4	3	5	5	5	3	2	4
2	2	9	#NULL!	4	3	3	4	4	3	3	4	3	3	5	5	4	2	3	4	3	3	3	4	3	4	3	3	4	3	3	3	3	3	3	3	3	4	3	3	4	4	4	4	5	4	4	5	3	3
2	2	11	#NULL!	4	3	3	4	3	3	3	3	3	5	4	4	4	3	3	3	3	3	3	3	3	3	3	3	3	3	3	3	3	3	3	2	3	3	2	3	4	5	5	5	4	4	5	5	3	3
2	1	15	#NULL!	4	3	3	3	4	3	3	3	4	4	3	3	4	3	2	2	3	4	3	4	3	3	3	4	4	3	4	3	4	4	3	2	3	2	3	3	4	3	4	5	4	3	4	5	4	4
2	1	16	9	3	2	1	2	1	2	2	2	#NULL!	1	4	5	4	1	1	2	1	1	1	1	1	1	1	1	2	1	1	1	1	1	1	1	1	1	1	1	1	2	2	1	2	2	4	1	2	1
2	1	7	#NULL!	5	5	5	5	5	4	4	5	5	5	5	5	3	3	3	#NULL!	3	3	4	4	4	4	5	4	4	4	4	4	5	5	4	5	5	4	5	5	4	4	3	4	4	4	5	5	4	4
2	1	5	#NULL!	5	5	5	5	5	3	3	3	3	3	5	5	5	1	1	1	1	1	3	3	1	1	4	4	3	3	3	3	3	2	1	2	3	3	2	3	3	3	2	3	3	3	5	4	3	2
2	1	17	#NULL!	5	4	4	4	4	4	4	4	5	4	4	4	4	3	4	4	3	3	4	3	4	4	4	4	4	4	3	4	4	4	3	4	4	4	4	4	4	4	4	4	4	4	4	4	4	4
2	1	27	#NULL!	3	2	2	2	2	3	2	3	4	3	4	4	3	1	1	1	2	2	2	4	2	2	2	3	3	2	2	3	3	3	3	2	1	2	3	2	5	4	5	5	5	5	5	5	4	2
2	1	15	2	4	4	4	5	5	4	3	4	4	4	5	5	5	3	4	4	3	3	4	5	5	5	4	3	4	4	4	4	3	3	3	3	4	4	4	4	5	5	5	5	5	5	5	4	3	4
2	2	13	#NULL!	3	3	3	2	2	3	3	2	3	2	3	3	4	2	3	3	1	1	1	2	3	1	2	2	2	3	2	2	3	3	3	2	3	2	3	3	4	4	4	3	4	4	4	3	4	4
2	1	11	#NULL!	4	2	3	3	2	2	3	3	3	3	4	4	3	3	3	3	3	3	3	2	2	2	3	3	3	3	3	3	3	3	3	2	2	2	2	2	4	4	4	4	4	4	4	4	4	4
2	1	33	8	4	4	4	4	4	4	4	4	4	4	4	4	4	2	2	2	4	4	4	4	4	4	4	4	4	4	4	4	4	4	3	3	4	4	4	4	5	5	4	5	5	5	5	5	4	5
2	1	30	5	4	4	4	3	2	2	2	2	2	2	3	4	4	1	2	2	2	2	5	2	4	1	1	1	1	3	2	2	2	2	3	2	2	2	2	3	5	5	5	5	5	5	5	5	1	4
2	1	15	9	2	1	1	2	2	1	1	1	3	1	4	4	4	1	1	3	2	2	1	1	3	2	1	1	1	2	1	1	1	1	1	1	1	1	1	1	4	5	4	4	4	4	4	2	2	1
2	1	18	#NULL!	2	2	2	2	2	1	2	1	1	1	3	4	4	2	2	2	1	1	1	1	2	1	2	1	1	1	2	2	1	3	2	1	1	1	1	3	2	1	2	1	2	2	4	2	2	2
2	1	17	#NULL!	1	2	2	1	1	1	1	3	3	4	1	1	1	1	3	1	1	1	1	1	1	1	1	1	1	1	1	1	1	1	1	1	1	1	1	1	5	5	5	1	3	5	5	5	3	1
2	1	1	#NULL!	5	5	5	5	3	4	3	4	3	3	4	5	4	1	3	3	1	2	3	4	3	3	3	3	3	3	3	3	3	4	2	3	4	5	3	3	5	5	5	5	5	5	5	3	3	3
2	1	5	#NULL!	3	2	3	3	4	1	3	4	3	4	3	4	5	2	1	3	5	3	5	4	5	4	3	1	2	5	5	5	5	4	5	4	5	5	4	3	5	5	5	3	3	5	2	3	4	5
2	1	25	#NULL!	3	4	3	4	4	3	4	4	2	4	4	2	4	4	4	1	3	4	3	2	4	3	5	5	3	4	5	3	4	4	3	3	4	4	3	4	4	5	4	5	5	4	5	5	4	4
2	1	20	4	4	3	4	3	3	2	3	3	1	1	4	4	4	2	3	1	1	2	2	3	2	2	1	2	2	2	2	4	2	4	2	2	2	3	4	3	4	4	3	2	5	5	5	4	2	2
2	1	31	#NULL!	3	3	3	3	3	3	3	3	2	3	3	4	4	2	3	3	2	2	3	3	3	2	2	3	3	3	3	3	3	3	3	2	3	3	3	3	3	3	2	3	3	4	4	3	3	3
2	1	15	#NULL!	5	5	5	5	5	5	5	5	5	3	4	4	4	1	3	1	3	3	5	4	4	3	5	5	3	4	4	3	3	3	3	3	2	3	3	3	3	3	3	5	5	4	4	5	5	5
2	1	20	10	5	4	4	4	4	2	3	2	4	2	4	4	4	2	4	4	2	4	2	2	2	2	2	2	2	4	4	4	2	4	2	2	1	1	2	4	4	4	4	3	3	4	4	4	4	4
2	2	29	#NULL!	5	5	4	4	5	4	4	4	5	4	4	5	3	2	3	3	3	3	5	4	4	4	4	4	4	3	3	3	5	5	4	5	5	5	5	5	5	5	5	3	4	4	5	5	4	5
2	1	20	#NULL!	4	4	4	4	4	3	4	4	4	4	4	5	5	1	3	2	3	4	4	4	4	3	4	3	4	3	4	4	4	5	4	4	4	3	4	4	5	5	5	4	5	4	4	5	3	4
2	1	16	#NULL!	#NULL!	1	1	2	1	1	3	1	2	1	5	5	4	1	1	1	5	5	1	1	1	1	1	1	1	1	1	2	#NULL!	5	1	1	1	1	1	1	4	4	4	3	4	4	3	4	3	4
2	2	16	4	3	3	3	3	3	2	3	3	3	3	2	3	2	3	3	3	2	3	3	2	3	3	3	2	3	3	3	3	2	5	2	3	2	1	1	1	4	4	4	5	5	5	5	5	5	5
2	1	16	#NULL!	2	1	2	3	1	2	3	3	4	3	4	5	4	1	3	3	2	4	3	4	#NULL!	3	3	4	4	4	4	4	3	4	3	3	4	2	1	2	5	4	4	3	4	4	5	3	4	3
2	1	16	6	3	3	3	3	3	3	3	3	3	3	3	3	3	3	3	3	3	3	3	3	3	3	3	3	3	3	3	3	4	5	2	3	2	1	1	1	4	4	4	5	5	5	5	5	5	5
2	1	17	#NULL!	3	3	3	3	3	3	3	3	3	3	3	3	3	3	3	3	3	3	3	3	3	3	3	3	3	5	5	2	4	5	2	3	2	1	1	1	4	4	4	5	5	5	5	5	5	5
2	2	13	#NULL!	5	3	3	4	3	4	4	4	3	4	3	4	3	2	2	3	2	2	4	2	2	2	4	4	4	4	4	4	4	4	3	4	4	4	4	4	4	4	4	4	4	4	4	4	4	4
2	2	8	#NULL!	2	1	1	#NULL!	3	2	3	3	3	1	3	5	3	1	3	3	3	4	3	3	3	3	3	2	3	3	3	3	3	3	2	2	2	2	3	2	5	5	4	3	4	5	4	5	2	2
2	2	14	#NULL!	3	1	1	2	2	2	1	2	3	3	4	4	5	3	2	3	3	4	2	2	4	4	2	3	2	3	1	3	#NULL!	3	1	3	3	1	2	2	4	3	3	3	5	5	5	5	1	4
2	2	13	#NULL!	4	4	3	4	4	4	4	4	3	3	4	4	3	4	4	4	3	3	2	3	2	3	3	3	3	3	3	3	3	4	3	3	3	3	4	3	4	4	3	3	3	3	4	4	4	4
2	1	15	4	4	4	4	5	4	4	4	4	4	4	5	5	4	2	4	4	4	4	4	4	4	4	4	4	3	4	4	4	4	4	4	4	4	4	4	4	5	5	4	4	5	5	5	5	4	5
2	1	30	20	4	4	4	4	3	4	4	4	4	4	5	5	5	2	3	3	4	4	4	4	4	5	4	4	4	4	4	4	4	4	3	4	4	4	4	4	4	4	3	4	4	5	5	4	4	3
2	2	16	#NULL!	5	5	4	4	4	3	4	3	4	4	3	3	3	2	2	3	4	4	3	4	3	3	3	3	3	4	4	3	3	3	4	3	4	4	3	3	5	5	5	4	4	4	4	4	4	4
2	1	17	#NULL!	5	5	5	5	3	4	3	1	5	5	2	5	1	1	1	1	5	3	1	4	1	1	1	2	1	2	1	3	1	2	1	1	2	1	1	3	3	3	5	3	5	4	5	2	1	1
2	2	13	#NULL!	3	1	1	1	2	1	1	2	1	1	4	3	3	3	3	3	3	2	4	2	3	3	2	3	3	1	1	3	2	1	1	1	3	1	1	1	4	4	4	2	5	4	5	2	2	1
2	2	10	#NULL!	4	3	3	3	3	3	3	4	3	4	4	4	3	3	3	3	3	3	3	4	4	4	3	4	3	3	3	3	4	3	3	3	2	3	3	3	3	3	3	3	4	4	4	3	3	3
2	2	17	1	3	2	3	3	4	3	3	4	3	3	3	3	3	4	4	5	4	4	4	#NULL!	4	5	3	3	3	4	4	4	3	3	3	4	4	3	3	4	4	5	4	4	3	4	4	4	4	4
2	1	23	#NULL!	2	3	3	3	3	3	2	3	3	2	3	4	3	3	3	4	2	2	3	2	3	3	2	4	1	2	3	3	2	3	3	1	3	1	3	3	5	4	4	4	3	3	5	4	3	4
2	1	12	#NULL!	3	2	2	3	3	1	5	3	2	3	4	4	2	1	3	4	4	5	5	4	4	3	3	5	1	3	3	4	4	5	3	3	4	2	2	3	5	4	3	2	3	4	5	4	3	3
2	2	11	#NULL!	3	3	3	3	3	3	3	3	3	3	4	4	3	4	4	4	#NULL!	3	3	3	3	3	3	3	3	3	3	3	3	3	3	3	3	3	3	3	3	3	3	3	3	3	3	3	2	3
2	2	12	#NULL!	4	3	2	2	2	3	4	2	3	3	5	5	5	1	1	1	2	2	2	2	2	2	2	2	2	1	1	1	2	1	1	1	2	2	1	1	4	3	4	3	4	4	4	3	1	1
2	1	18	#NULL!	4	4	3	3	3	4	3	4	4	4	4	4	4	3	3	4	4	3	3	3	3	3	3	3	3	3	3	4	4	4	4	4	4	3	3	3	5	5	5	5	5	5	5	5	4	5
2	1	17	#NULL!	5	5	5	5	4	4	5	5	5	4	3	4	3	3	5	4	4	4	4	4	3	4	5	5	4	4	4	4	5	5	5	5	5	5	5	5	4	4	4	3	3	5	5	5	5	4
2	1	20	#NULL!	5	5	5	5	4	4	4	5	5	5	5	4	5	2	3	3	3	2	4	5	4	5	5	5	4	3	3	3	5	5	3	5	5	5	4	4	4	4	4	4	4	5	5	5	5	5
2	1	20	#NULL!	4	4	4	1	1	3	1	5	5	5	4	5	4	1	3	5	2	4	4	4	4	3	3	4	4	2	3	3	3	3	2	5	4	4	3	3	4	4	4	3	5	5	5	5	3	4
2	1	20	#NULL!	3	3	3	3	3	3	3	3	4	4	4	4	4	2	3	3	3	3	3	3	3	3	3	4	3	3	3	3	3	5	1	3	5	3	3	3	3	4	4	3	4	4	4	4	4	4
2	1	5	#NULL!	5	5	5	5	5	5	5	5	1	4	5	5	4	1	5	4	3	5	5	4	5	5	5	4	3	5	5	5	3	5	5	5	5	5	5	5	3	3	3	3	5	5	5	5	2	5
2	1	2	#NULL!	1	1	1	1	3	1	1	3	1	1	5	4	2	1	1	3	1	2	3	2	1	1	1	1	1	1	1	1	1	1	3	2	1	1	2	3	5	3	3	1	5	3	5	1	3	2
2	1	5	#NULL!	1	1	1	1	3	1	1	3	1	1	5	4	2	1	1	3	1	2	1	2	1	1	1	1	1	1	1	1	1	1	3	2	1	1	2	3	4	3	3	1	4	3	5	1	3	2
2	1	32	10	4	4	4	4	4	4	4	4	5	4	4	4	4	4	5	5	4	4	4	4	3	2	4	4	4	4	4	4	4	4	3	4	4	4	4	3	5	5	4	4	4	4	5	5	4	5
1	2	13	#NULL!	3	2	3	3	3	2	2	2	2	3	3	3	3	4	3	3	3	3	3	3	3	3	3	3	3	3	3	3	3	3	3	3	3	3	3	3	4	4	4	4	4	4	4	4	4	4
1	1	32	#NULL!	3	2	3	3	3	3	2	3	3	3	3	4	3	2	2	2	4	4	3	4	4	4	4	4	4	3	3	3	3	3	3	3	3	3	3	3	4	4	4	4	4	4	4	4	4	4
1	1	23	#NULL!	3	3	3	3	3	4	3	3	3	4	4	4	5	1	1	2	2	4	4	4	4	4	4	4	4	4	4	4	4	4	3	3	3	3	4	4	4	4	4	4	4	4	4	4	4	4
1	1	25	#NULL!	3	3	3	3	3	3	3	3	3	3	3	3	4	2	2	2	2	3	4	4	3	4	4	4	4	3	3	3	3	4	2	3	3	3	3	3	4	4	4	4	4	4	4	4	4	4
1	1	18	#NULL!	4	4	4	4	3	4	4	4	4	4	4	4	4	3	3	3	3	3	4	4	3	3	4	4	4	4	4	4	5	4	4	4	4	4	4	4	4	4	4	4	4	4	4	4	4	4
1	1	16	#NULL!	4	4	4	4	3	4	4	4	5	4	4	4	4	3	3	3	3	3	4	4	3	3	4	4	4	4	4	4	4	4	3	4	4	4	4	4	4	4	4	4	4	4	4	4	4	4
1	2	11	#NULL!	4	4	4	4	4	4	4	4	3	4	4	4	5	2	3	3	2	2	3	4	4	4	4	4	4	3	4	4	4	4	3	4	4	4	4	4	4	4	4	3	4	4	4	4	3	4
1	1	26	#NULL!	4	4	4	4	3	4	4	4	4	4	4	4	4	3	3	3	3	3	4	4	3	3	4	4	4	4	4	4	5	4	4	4	4	4	4	4	4	4	4	4	4	4	4	4	4	4
1	2	18	#NULL!	3	3	2	3	3	3	3	3	2	2	2	2	3	3	4	3	3	3	3	3	2	2	2	3	3	3	3	3	3	2	3	3	2	3	3	3	4	4	4	3	4	4	4	4	3	3
1	2	15	#NULL!	2	3	2	3	3	3	2	2	2	3	3	2	2	4	3	3	3	2	2	2	3	3	3	2	2	2	3	2	3	3	3	2	3	2	2	2	4	4	4	4	4	3	4	3	4	4
1	1	21	#NULL!	4	4	4	4	3	4	4	4	4	4	4	4	4	3	3	3	3	3	4	4	3	3	4	4	4	4	4	4	5	4	4	4	4	4	4	4	4	4	4	4	4	4	4	4	4	4
1	1	31	#NULL!	4	4	4	4	3	4	4	4	4	4	4	4	4	3	3	3	3	3	4	4	3	3	4	4	4	4	4	4	5	4	4	4	4	4	4	4	4	4	4	4	4	4	4	4	4	4
1	1	32	#NULL!	4	4	4	4	3	4	4	4	4	4	4	4	4	3	3	3	3	3	4	4	3	3	4	4	4	4	4	4	4	4	4	4	4	4	4	4	4	4	4	4	4	4	4	4	4	4
1	1	27	#NULL!	4	4	4	4	3	4	4	4	4	4	4	4	4	3	3	3	3	3	4	4	4	3	3	3	3	3	4	4	4	5	4	4	4	4	4	4	4	4	4	4	4	4	4	4	4	4
1	1	14	#NULL!	4	4	4	4	3	4	4	4	4	4	4	3	3	3	3	3	3	3	4	4	3	3	3	3	3	4	4	4	3	4	4	4	4	4	4	4	4	4	4	4	4	4	4	4	4	4
1	1	19	#NULL!	4	4	4	4	4	4	4	4	4	4	4	4	3	3	3	3	3	4	4	3	3	#NULL!	4	4	4	4	4	4	5	4	4	4	4	4	4	4	4	4	4	4	4	4	4	4	4	4
1	2	12	#NULL!	4	4	4	4	3	4	4	4	4	4	4	3	3	3	3	3	3	3	2	2	3	3	4	4	4	4	4	4	5	4	5	5	5	5	5	5	4	4	4	4	4	4	4	4	4	4
1	1	27	#NULL!	4	4	4	4	3	4	4	4	4	4	4	4	4	3	3	3	3	3	4	4	3	3	4	4	4	4	4	4	5	4	4	4	4	4	4	4	4	4	4	4	4	4	4	4	4	4
1	1	19	#NULL!	4	4	4	4	3	4	4	4	4	4	4	4	4	3	3	3	3	3	4	4	3	3	4	4	4	4	4	4	5	4	4	4	4	4	4	4	4	4	4	4	4	4	4	4	4	4
1	1	29	#NULL!	4	4	4	4	3	4	4	4	4	4	4	4	4	3	3	3	3	3	4	4	3	3	4	4	4	4	4	4	3	4	4	4	4	4	4	4	4	4	4	4	4	4	4	4	4	4
1	1	22	#NULL!	4	4	4	4	3	4	4	4	4	4	4	4	4	3	3	3	3	3	4	4	3	3	4	4	4	4	4	4	5	4	4	4	4	4	4	4	4	4	4	4	4	4	4	4	4	4
1	2	22	#NULL!	4	4	4	4	3	4	4	4	4	4	4	4	4	3	3	3	3	3	3	4	3	3	4	4	4	4	4	4	5	4	4	4	4	4	4	4	4	4	4	4	4	4	4	4	4	4
1	1	28	#NULL!	2	3	3	3	2	2	2	2	2	3	3	3	3	3	3	3	2	2	2	2	2	2	3	3	3	3	2	3	3	3	4	4	3	3	3	3	4	4	4	4	3	3	4	4	4	4
1	2	30	#NULL!	4	4	4	4	4	4	4	4	4	4	4	4	4	3	3	3	3	3	4	4	4	4	4	4	4	4	4	4	5	5	4	4	4	4	4	4	4	4	4	4	4	4	4	4	4	4
1	1	28	#NULL!	4	4	4	4	4	4	4	4	5	5	4	4	4	3	4	4	4	4	4	4	4	4	4	5	4	4	4	5	5	4	4	5	4	4	4	4	4	4	4	4	4	4	5	4	4	4
1	1	15	#NULL!	4	4	4	4	2	4	4	4	5	4	4	4	4	3	3	3	3	3	4	4	3	3	4	4	4	4	4	4	3	4	3	4	4	4	4	4	4	4	4	4	4	4	4	4	4	4
1	1	28	#NULL!	3	3	3	3	3	3	3	3	3	3	2	4	3	2	2	3	3	4	4	3	3	4	3	3	4	4	4	4	4	4	2	3	2	3	3	3	4	4	4	4	4	4	4	4	4	3
1	2	19	#NULL!	3	3	3	3	3	3	3	3	3	3	3	4	3	3	3	2	3	3	3	3	4	3	3	3	3	4	4	4	4	4	4	4	4	4	4	4	4	4	4	4	4	4	4	3	4	4
1	1	10	#NULL!	3	3	3	3	3	4	3	3	3	3	2	2	2	4	4	3	3	3	3	3	3	3	2	3	3	3	3	3	3	3	2	2	3	3	3	2	4	4	4	3	4	4	4	4	4	4
1	2	15	#NULL!	3	2	3	3	3	1	3	3	2	3	4	4	4	2	3	3	4	4	3	3	3	3	3	3	3	3	3	4	4	4	3	2	3	3	3	2	4	4	5	4	4	4	4	4	4	4
1	2	15	#NULL!	3	3	3	3	3	4	3	4	3	3	3	3	4	2	2	3	3	3	4	4	3	4	4	4	4	4	4	4	4	4	4	4	4	4	4	4	4	4	4	4	4	4	4	4	4	4
1	1	14	#NULL!	3	3	3	3	3	3	3	3	3	3	2	4	3	2	2	2	3	3	3	3	3	3	3	3	3	3	3	3	3	3	3	3	3	3	3	3	3	4	4	4	4	4	4	4	4	4
1	1	13	#NULL!	2	3	3	3	3	3	3	3	2	3	3	3	3	4	4	3	3	3	3	3	3	3	3	3	3	3	3	3	3	3	3	3	3	2	3	3	4	4	4	4	4	4	4	4	3	4
1	1	24	#NULL!	2	3	3	3	3	3	3	3	3	3	3	3	3	3	3	3	3	3	3	3	3	3	3	3	3	3	3	3	3	3	3	3	3	3	3	3	4	4	4	4	4	4	4	4	4	4
1	1	33	#NULL!	3	3	2	3	3	2	3	2	3	3	3	3	3	4	3	4	2	3	3	3	3	3	3	3	3	2	3	3	2	2	3	4	4	4	3	4	4	4	4	4	3	4	3	4	3	4
1	1	12	#NULL!	4	4	3	4	3	3	3	3	3	4	4	4	4	2	2	2	4	3	3	3	3	3	3	3	3	4	4	3	4	4	4	4	4	4	4	3	3	4	4	4	4	4	4	4	3	4
1	1	27	#NULL!	3	3	3	2	3	2	2	2	3	3	3	3	4	3	3	3	3	3	3	3	3	3	2	3	3	3	4	4	3	4	4	4	4	4	4	3	4	4	4	4	3	4	4	4	4	4
1	1	22	#NULL!	3	3	3	4	4	3	4	4	4	3	4	4	4	3	2	2	4	4	4	3	3	3	3	3	3	3	3	3	3	3	2	3	3	3	3	3	4	4	4	4	4	4	4	4	4	4
1	1	26	#NULL!	3	3	3	3	3	3	3	3	3	3	3	4	4	2	2	3	3	4	4	3	3	3	3	3	3	3	3	3	3	3	3	3	4	4	4	4	4	4	4	4	4	4	4	4	4	4
1	1	31	#NULL!	3	2	2	3	3	3	3	2	3	3	3	3	2	3	3	3	3	3	3	3	3	3	3	2	2	3	2	3	3	3	3	3	3	3	2	3	4	4	4	4	4	3	4	4	4	4
1	2	19	#NULL!	3	3	2	3	3	2	2	2	2	2	3	3	3	3	2	2	3	3	3	4	4	4	4	4	4	3	3	3	3	3	3	3	3	3	2	3	4	3	4	4	4	4	4	4	4	4
1	1	22	#NULL!	3	3	3	3	2	2	2	2	2	2	3	3	3	3	2	3	3	3	4	3	3	3	2	2	2	2	3	3	3	3	3	2	2	3	3	3	4	4	4	4	4	4	4	4	4	4
1	1	17	#NULL!	3	3	3	3	3	3	3	2	3	3	4	4	3	2	2	3	3	4	2	3	3	3	2	2	2	3	3	3	3	4	2	3	3	2	3	3	4	4	4	4	4	4	4	3	4	3
1	1	21	#NULL!	3	3	3	3	3	2	2	2	2	3	3	3	3	3	3	2	2	4	2	3	2	2	3	3	3	3	2	3	3	3	2	2	2	2	3	3	4	4	3	2	4	4	4	3	3	3
1	1	12	#NULL!	4	3	3	4	3	3	3	4	5	3	5	5	5	3	3	2	3	3	3	4	3	2	3	3	3	3	3	3	4	4	4	3	3	3	3	3	4	4	4	4	4	4	5	4	3	3
1	1	22	#NULL!	3	3	3	3	2	2	2	2	3	3	3	3	3	2	3	3	3	2	2	2	3	3	3	3	3	3	3	3	3	3	3	2	3	3	3	3	4	4	4	4	4	4	4	4	4	3
1	2	23	#NULL!	4	4	4	4	5	5	4	5	5	4	4	4	4	3	2	2	4	5	4	3	4	4	4	4	3	4	4	4	3	4	4	4	3	4	4	4	4	4	4	4	5	5	5	5	5	5
1	1	17	#NULL!	3	3	3	3	3	2	3	3	2	2	2	2	2	3	3	3	3	3	3	3	3	3	3	3	3	3	3	3	4	4	3	3	3	3	3	3	5	5	5	5	4	4	4	4	4	3
1	1	10	#NULL!	3	3	3	2	3	3	3	2	3	3	3	3	3	3	3	3	3	3	3	3	2	3	3	3	3	4	3	3	3	3	2	3	2	3	2	3	4	4	4	4	4	4	4	4	4	3
1	1	11	#NULL!	3	4	4	4	4	4	4	3	4	4	3	3	3	2	2	2	4	3	3	4	4	4	4	4	4	3	3	4	4	4	3	3	3	3	4	3	4	4	4	3	4	4	3	4	4	3
1	2	19	#NULL!	2	3	2	2	2	3	3	3	3	3	2	2	2	4	4	4	3	3	3	3	2	2	2	3	3	3	3	3	3	3	3	2	2	3	3	3	4	4	4	4	3	4	4	4	4	3
1	1	35	10	4	4	4	4	3	4	4	4	4	4	4	4	4	3	3	3	3	3	3	3	3	3	3	3	3	3	3	4	4	3	3	3	4	4	4	4	4	4	4	4	4	4	5	5	4	4
1	1	31	#NULL!	3	3	3	2	2	2	2	2	3	3	4	3	4	3	3	3	3	3	3	3	3	4	3	3	3	3	3	3	3	3	3	3	3	3	3	3	4	4	4	4	4	4	4	4	4	4
1	2	18	#NULL!	3	4	3	3	3	4	3	3	3	3	4	4	4	2	2	2	4	3	3	3	4	4	4	3	3	5	5	5	5	4	4	3	3	4	4	4	5	5	4	3	3	3	3	3	3	4
1	1	25	#NULL!	4	3	3	3	4	4	3	4	4	4	4	3	3	2	2	2	3	4	4	4	4	3	4	4	4	4	4	4	3	4	2	3	3	3	3	3	4	4	4	4	3	4	4	4	3	4
1	1	14	#NULL!	3	2	3	3	3	2	2	2	3	3	3	3	3	3	4	4	2	2	2	2	2	2	3	3	3	3	2	3	2	3	3	2	2	2	2	2	4	4	4	3	3	3	3	4	4	4
1	1	11	#NULL!	3	3	3	3	2	3	3	3	3	2	3	3	2	3	3	3	3	3	3	2	2	2	2	2	2	3	3	3	3	2	3	3	3	3	2	3	4	4	4	3	4	3	4	4	3	4
1	1	18	#NULL!	3	3	2	3	3	3	3	3	2	3	3	3	3	4	3	3	3	3	3	3	2	2	2	3	3	2	3	3	3	2	2	2	3	2	3	3	4	3	3	3	3	4	3	4	3	4
1	1	12	#NULL!	3	3	4	4	3	3	3	3	4	4	4	4	4	2	2	2	3	3	3	4	3	4	4	4	4	3	3	5	5	5	3	3	3	3	3	4	4	4	4	4	4	4	4	4	5	5
1	2	28	#NULL!	3	3	3	3	3	2	3	3	2	3	3	3	3	3	4	4	2	3	3	3	3	3	3	3	3	3	4	4	4	4	2	3	3	3	3	3	4	4	4	4	3	4	4	4	4	4
1	2	28	#NULL!	3	3	3	3	3	3	3	3	3	3	3	3	3	2	2	3	3	3	2	3	3	3	3	3	3	3	3	3	3	3	3	3	3	3	2	3	4	4	4	4	4	4	4	4	4	4
1	1	19	#NULL!	3	3	3	3	3	3	2	2	2	2	2	3	3	3	3	3	3	3	2	3	3	3	3	3	3	3	3	3	3	3	2	2	3	3	3	3	4	4	4	4	4	4	4	4	4	3
1	2	21	#NULL!	3	3	3	3	3	4	2	2	3	3	3	5	5	1	1	1	2	3	3	3	3	3	3	3	3	3	3	3	3	3	2	3	2	2	2	2	4	4	4	4	4	4	4	4	3	3
1	1	5	#NULL!	3	3	3	3	2	3	3	3	2	4	4	4	4	2	2	3	3	3	4	3	3	3	4	4	3	4	4	4	5	5	3	3	4	4	5	5	4	4	4	4	3	2	4	4	4	4
1	1	9	#NULL!	3	3	4	4	4	3	3	3	3	3	4	4	4	1	1	3	3	3	4	4	4	4	4	4	4	3	3	3	3	2	3	3	3	3	3	3	4	4	4	4	4	3	3	3	4	4
1	1	15	#NULL!	4	2	3	1	3	4	2	3	1	3	3	2	2	2	#NULL!	3	2	1	3	3	2	1	3	2	4	3	2	4	2	3	3	1	4	3	2	3	3	2	3	4	1	3	4	3	3	2
1	1	18	#NULL!	3	2	3	4	2	4	1	4	3	2	3	1	4	4	3	4	4	1	3	4	1	4	3	3	2	3	2	3	2	4	3	2	3	1	3	1	3	2	3	4	1	4	2	4	1	4
1	1	25	25	5	5	3	4	4	4	4	4	4	4	4	5	5	2	1	4	4	4	4	4	2	4	4	4	4	4	4	4	5	4	3	4	4	4	4	4	5	5	5	4	5	5	5	5	5	5
1	1	10	#NULL!	4	4	4	4	4	4	4	4	4	4	4	4	4	2	3	3	3	4	4	4	4	4	4	4	4	4	4	4	4	4	4	4	4	4	4	4	4	4	4	4	4	4	4	4	4	4
1	1	16	#NULL!	4	4	4	4	3	4	4	4	5	4	4	4	4	3	3	3	3	3	4	4	3	3	4	4	4	4	4	4	4	4	3	4	4	4	4	4	4	4	4	4	4	4	4	4	4	4
1	1	13	#NULL!	4	4	4	4	4	4	4	4	5	4	4	4	4	3	3	3	3	3	4	4	3	3	4	4	4	4	4	4	4	4	3	4	4	4	4	4	4	4	4	4	4	4	4	4	4	4
1	1	15	#NULL!	3	2	4	1	4	3	1	3	3	2	1	3	3	4	2	5	3	3	2	4	1	3	2	2	3	3	2	3	1	3	3	3	1	4	3	2	3	2	4	2	4	2	3	4	1	4
1	1	19	#NULL!	3	2	4	3	2	4	1	4	3	3	4	1	4	3	3	4	1	4	3	2	3	2	3	4	1	3	4	2	2	4	4	3	2	3	3	4	3	4	3	4	2	4	2	4	1	3
1	1	16	#NULL!	3	1	3	4	2	5	3	3	2	2	1	4	5	3	3	4	1	3	3	4	2	1	3	3	2	3	2	4	1	4	3	2	4	5	3	2	3	2	4	1	3	3	2	3	4	5
1	1	13	#NULL!	3	2	3	4	1	4	3	1	3	3	1	4	2	2	1	4	3	5	5	3	#NULL!	5	1	4	3	3	2	3	1	3	3	2	3	1	3	1	3	1	3	1	3	3	1	3	2	3
1	1	15	#NULL!	3	2	4	1	3	3	2	1	3	3	1	3	1	2	3	3	2	1	3	3	1	3	2	1	3	3	2	3	1	3	3	3	1	3	2	1	3	2	3	3	2	4	4	3	2	1
1	1	18	#NULL!	3	3	2	4	1	4	3	2	4	1	4	3	2	3	5	2	3	1	3	3	2	4	1	3	3	3	3	2	4	2	3	1	3	2	4	3	3	2	3	2	4	1	3	3	1	3
1	1	15	#NULL!	3	2	4	2	4	2	3	4	1	4	1	3	4	4	3	4	1	3	3	2	1	3	4	1	3	3	1	4	2	3	3	1	3	4	3	1	3	1	3	2	4	1	3	2	1	3
1	1	18	#NULL!	3	2	3	2	1	3	3	2	4	1	4	3	4	4	1	3	2	1	3	3	4	2	2	3	1	3	3	2	4	1	3	2	4	3	2	1	3	3	1	4	5	3	2	2	1	3
1	1	17	#NULL!	3	4	2	4	1	4	3	2	4	2	4	2	4	4	1	3	3	1	3	1	2	3	2	4	4	3	2	5	3	4	3	1	4	3	2	4	3	2	4	2	4	3	1	3	3	4
1	1	18	#NULL!	2	4	2	1	3	4	1	4	1	3	4	3	1	2	2	4	4	1	3	4	1	3	3	1	3	2	3	4	3	2	3	2	4	1	3	4	3	2	1	3	4	3	1	4	5	3
1	1	7	#NULL!	3	3	4	5	2	4	5	3	2	4	5	2	3	3	5	2	3	1	3	3	5	2	3	1	5	3	5	1	3	4	3	1	4	5	3	2	3	2	3	4	2	5	1	3	4	2
1	1	17	#NULL!	3	2	5	2	1	3	4	4	3	1	3	3	4	3	1	5	3	3	2	4	5	1	3	4	2	4	2	4	3	3	3	1	4	5	3	3	3	4	2	4	1	3	4	1	3	3
1	1	8	#NULL!	4	4	2	2	2	3	3	1	3	2	4	4	4	2	4	3	2	2	2	2	1	1	1	1	1	2	2	1	1	2	1	1	1	1	1	1	5	4	4	3	3	4	5	5	5	5
1	1	10	#NULL!	2	3	2	3	2	1	3	3	3	2	3	2	2	3	#NULL!	3	2	4	2	1	3	3	2	3	1	3	3	2	3	1	3	3	2	1	2	1	3	3	1	3	2	2	2	1	3	3
1	1	15	#NULL!	5	4	5	5	4	4	4	4	4	4	4	4	5	1	2	1	4	5	4	5	4	5	4	5	4	4	4	3	3	4	4	4	3	3	3	1	5	5	5	5	5	4	5	4	5	4
1	1	16	#NULL!	3	2	1	3	4	2	5	2	1	3	3	1	4	3	4	5	3	3	4	5	4	3	5	2	4	3	2	3	4	2	4	2	4	5	2	4	3	2	4	1	4	3	3	2	5	3
1	1	16	#NULL!	3	3	2	1	3	4	2	4	2	5	2	1	3	3	2	4	3	1	4	3	2	3	4	2	1	3	2	3	4	2	3	4	2	3	1	3	3	4	2	4	1	4	5	3	2	1
1	1	17	#NULL!	3	2	3	4	3	2	3	1	4	3	3	1	4	4	3	5	4	2	3	1	3	3	1	4	3	3	1	3	1	3	3	2	3	4	1	3	3	2	4	2	4	1	4	3	2	2
1	1	16	#NULL!	4	2	3	4	2	5	2	4	1	3	3	5	1	2	5	2	2	4	2	1	4	4	2	3	5	3	4	1	4	1	2	4	5	3	2	3	3	2	4	2	5	1	4	4	3	2
1	1	14	#NULL!	4	3	2	4	3	1	4	3	2	4	2	1	3	2	3	4	1	4	3	3	2	4	1	3	3	3	3	2	4	1	3	2	4	2	1	3	3	4	2	4	5	3	2	2	1	3
1	1	14	#NULL!	2	2	3	4	2	4	2	4	3	1	4	2	1	3	3	4	1	3	1	4	3	5	3	3	1	3	2	1	3	2	3	2	3	4	2	3	3	2	3	4	1	4	3	2	3	1
1	1	13	#NULL!	3	2	3	1	4	1	3	3	1	3	3	1	3	2	3	2	1	3	4	2	1	3	4	2	3	3	2	3	2	3	1	3	3	2	1	3	3	2	3	1	3	3	1	3	1	3
1	1	20	#NULL!	3	2	4	2	4	2	3	2	4	3	2	4	1	3	5	3	2	4	3	3	2	5	1	3	2	4	3	2	3	2	3	4	2	5	2	3	3	2	1	3	3	2	3	4	2	4
1	1	18	#NULL!	3	1	3	3	2	3	4	1	3	2	1	3	3	4	5	3	3	2	1	3	3	2	1	2	2	3	3	2	4	1	3	4	1	3	2	1	3	2	4	4	3	2	4	1	4	3
1	1	16	#NULL!	2	3	4	5	3	3	3	2	4	1	1	2	3	4	5	2	3	2	1	3	3	2	4	1	3	3	2	1	3	2	3	2	1	3	2	3	3	2	3	2	3	1	3	2	1	3
1	1	15	#NULL!	3	3	1	3	2	4	3	2	4	2	4	3	2	3	4	2	1	3	2	3	2	4	2	1	1	2	2	3	1	3	3	3	2	1	3	3	3	3	2	4	1	3	4	1	3	4
1	1	19	#NULL!	3	2	3	4	3	4	3	3	2	4	1	4	3	3	4	3	4	1	3	4	2	4	3	3	3	3	3	2	4	2	3	4	2	4	3	2	3	2	3	4	2	4	1	3	3	1
1	1	13	#NULL!	2	3	4	3	2	4	2	3	3	2	4	#NULL!	1	4	3	3	4	2	3	3	2	1	3	2	1	3	2	3	1	3	3	2	4	1	3	3	3	2	3	4	1	5	3	2	3	1
1	1	9	#NULL!	3	3	3	2	2	2	2	2	3	3	3	3	3	4	4	3	2	3	3	4	4	3	4	2	4	3	4	4	4	4	2	3	3	3	3	3	4	4	4	4	4	4	4	4	4	3
[truncated: 57 more columns]
